# Supplementary material for: Testing for alpha-1 antitrypsin in COPD in outpatient respiratory clinics in Spain: A multilevel, cross-sectional analysis of the EPOCONSUL study
Source: PLoS One. 2018 Jun 28;13(6):e0198777. doi: 10.1371/journal.pone.0198777 (PMC6023216; doi:10.1371/journal.pone.0198777)
Supplement: S1 File — (XLS) [file pone.0198777.s004.xls]

## Sheet: data_alfa_1
CCAA_N	Id_centro	alfa_1_N	ALFA_1_SI_01	ValordelosNiveles	Hospital_grande	Hospital_unive_N	bed_center_500	Num_camas_neumo_miss	Num_Adjuntos_N_5	Residente_Neumo_N	Num_consul_resp_anual	Nun_consul_resp_10000	Consulta_EPOC_N	Consulta_enfemeria_N	Programa_Educa_N	estudio_genetico_alfa1_N	Sexo_N	Edad_55	IPAQ	Historia_Tabaq_activo_N	imc_21	Charlson_3	grado_disnea_2cat_VA_miss	Tos_cronica_VA_N	clinica_asma_VA_N	enfisema_01	Colonizado_VA_N	Oxigenoterapia_VA_N	VMD_VA_N	FEV1_def_inf_50	Num_hospitalizac_cat	fenotipo_agudizado_01_miss	triple_cuadr_01	tipo_consulta_pac_N	Min_consulta_monogr_rev_cat	Min_consulta_neumo_rev_cat	¿Cuántosañostenemosdeseguimientoclínicodelpaciente	Deter_Volumen_N	Pruebas_Difusion_N	ValorBODE	Edad	imc_bodex	FEV1_def
7	1	1	0		1	2	1	2	1	2	29800	1	1	1	1	2	2	0	60	1	1	1	2	1	1	1	3	1	1	1	1	1	1	2	1	1	14	1	2		74	1	39
7	1	1	0		1	2	1	2	1	2	29800	1	1	1	1	2	1	0	20	1	0	1	2	1	1		1	2	1	1	1	2	1	2	1	1	6	2	2		58	0	31
7	1	1	0		1	2	1	2	1	2	29800	1	1	1	1	2	2	0	30	1	0	1	2	2	1	0	1	2	1	1	1	1	1	2	1	1	22	1	1		71	0	23
7	1	1	0		1	2	1	2	1	2	29800	1	1	1	1	2	2	0	40	1	0	0	2	1	1	1	1	1	1	1	1	1	1	2	1	1	4	2	2		74	0	35
7	1	1	0		1	2	1	2	1	2	29800	1	1	1	1	2	2	0	30	1	0	0	2	1	1	0	1	1	1	1	0	0	1	2	1	1	17	2	2		82	0	34
7	1	1	0		1	2	1	2	1	2	29800	1	1	1	1	2	2	0	129	1	0	0	2	2	1	1	1	1	1	0	1	1	1	2	1	1	7	2	2		71	0	54
7	1	1	0		1	2	1	2	1	2	29800	1	1	1	1	2	2	0	100	1	0	1	2	2	1	0	1	1	1	0	1	1	1	2	1	1	7	2	2		81	0	51
7	1	1	0		1	2	1	2	1	2	29800	1	1	1	1	2	2	0	20	1	0	0	2	2	1	0	1	1	1	0	0	1	1	2	1	1	7	2	2		81	0	61
7	1	1	0		1	2	1	2	1	2	29800	1	1	1	1	2	2	0	45	1	0	1	2	1	1		1	1	1	0	0	2	1	2	1	1	4	2	2		64	0	70
7	1	1	0		1	2	1	2	1	2	29800	1	1	1	1	2	2	0	40	1	0	1	2	2	1		3	1	1	0	0	2	1	2	1	1	8	2	2		85	0	67
7	1	1	0		1	2	1	2	1	2	29800	1	1	1	1	2	2	0	30	1	0	1	1	1	2	0	1	1	1	1	0	0	0	2	1	1	2	1	2		91	0	48
7	1	1	0		1	2	1	2	1	2	29800	1	1	1	1	2	1	0	60	1	0	1	1	2	2	0	1	2	1	1	0	0	1	2	1	1	13	2	2		70	0	37
7	1	1	0		1	2	1	2	1	2	29800	1	1	1	1	2	2	1	30	1	0	1	1	1	1	0	1	1	1	0	0	0	1	2	1	1	3	2	2		53	0	50
7	1	1	0		1	2	1	2	1	2	29800	1	1	1	1	2	2	0	35	1	0	1	1	2	1	0	1	1	1	0	0	1	1	2	1	1	21	1	2		76	0	81
7	1	1	0		1	2	1	2	1	2	29800	1	1	1	1	2	2	0	25	1	0	0	1	1	1		1	1	1	0	0	2	0	2	1	1	1	2	2		86	0	76
7	1	1	0		1	2	1	2	1	2	29800	1	1	1	1	2	2	0	60	1	0	1	1	1	1	0	1	1	1	0	0	0	0	2	1	1	1	1	2		67	0	71
7	1	1	0		1	2	1	2	1	2	29800	1	1	1	1	2	2	0	20	1	0	0	1	1	1	0	1	1	1	1	1	0		2	1	1	1	2	2		67	0	12
7	1	1	0		1	2	1	2	1	2	29800	1	1	1	1	2	2	0	40	1	0	1	1	1	1		1	1	1	1	0	2	0	2	1	1	16	2	2		80	0	47
7	1	1	0		1	2	1	2	1	2	29800	1	1	1	1	2	2	0	56	1	0	1	1	1	2	0	1	1	1	0	0	0	0	2	1	1	7	1	2		69	0	68
7	1	1	0		1	2	1	2	1	2	29800	1	1	1	1	2	2	0	45	1	0	1	2	1	1	1	1	2	1	1	0	1	1	2	1	1	13	2	2		75	0	27
7	1	1	0		1	2	1	2	1	2	29800	1	1	1	1	2	2	0	20	1	0	0	2	1	1		1	2	1	1	0	2	1	2	1	1	3	2	2		66	0	37
7	1	1	0		1	2	1	2	1	2	29800	1	1	1	1	2	2	0	50	1	0	1	2	1	1		1	1	1	1	0	2	1	2	1	1	7	2	2		82	0	48
7	1	1	0		1	2	1	2	1	2	29800	1	1	1	1	2	2	1	45	1	0	0	2	2	1	0	1	1	1	1	0	1	1	2	1	1	4	2	2		54	0	48
7	1	1	0		1	2	1	2	1	2	29800	1	1	1	1	2	2	0	40	2	0	0	2	1	1		1	1	1	1	0	2	1	2	1	1	4	2	2		59	0	45
7	1	1	0		1	2	1	2	1	2	29800	1	1	1	1	2	2	0	30	1	0	1	2	2	1	0	1	1	1	1	0	1	1	2	1	1	12	2	2		64	0	43
7	1	1	0		1	2	1	2	1	2	29800	1	1	1	1	2	2	0	30	1	0	1	2	2	1		1	1	1	1	0	2	1	2	1	1	3	1	1		78	0	43
7	1	1	0		1	2	1	2	1	2	29800	1	1	1	1	2	2	0	60	1	1	0	2	1	1		1	2	1	0	0	2	1	2	1	1	6	2	2		62	1	69
7	1	1	0		1	2	1	2	1	2	29800	1	1	1	1	2	2	0	30	1	0	1	2	1	1	0	1	1	1	0	0	1	1	2	1	1	14	1	2		78	0	65
7	1	1	0		1	2	1	2	1	2	29800	1	1	1	1	2	2	0	70	1	0	1	1	1	1		1	2	1	1	0	2	0	2	1	1	5	1	1		75	0	41
7	1	1	0		1	2	1	2	1	2	29800	1	1	1	1	2	2	0	20	1	0	1	1	1	1		1	1	1	0	0	2	0	2	1	1	1	2	2		70	0	68
7	1	1	0		1	2	1	2	1	2	29800	1	1	1	1	2	2	0	30	1	0	0	3	2	1	0	3	1	1	1	1	1	0	2	1	1	17	2	2		76	0	43
7	1	1	0		1	2	1	2	1	2	29800	1	1	1	1	2	1	0	27	1	0	0	3	1	1	0	1	2	1	1	1	0	1	2	1	1	18	2	2		69	0	41
7	1	1	0		1	2	1	2	1	2	29800	1	1	1	1	2	2	0	20	1	0	0	4	2	1		3	2	1	1	1	2	1	2	1	1	6	2	2		78	0	30
7	1	1	0		1	2	1	2	1	2	29800	1	1	1	1	2	1	0	17.5	1	0	0	3	1	1	0	1	1	1	1	0	0	1	2	1	1	16	2	2		63	0	46
7	1	1	0		1	2	1	2	1	2	29800	1	1	1	1	2	2	0	40	1	0	0	4	1	1	0	1	2	1	1	0	0	1	2	1	1	11	1	1		79	0	39
7	1	1	0		1	2	1	2	1	2	29800	1	1	1	1	2	2	0	50	1	0	0	3	1	1	1	1	2	1	1	0	1	1	2	1	1	2	2	2		67	0	34
7	1	1	0		1	2	1	2	1	2	29800	1	1	1	1	2	2	0	40	1	0	0	3	2	1	0	1	1	1	0	1	1	1	2	1	1	3	2	2		79	0	75
7	1	1	0		1	2	1	2	1	2	29800	1	1	1	1	2	2	0	60	1	0	1	3	1	1	1	1	1	1	0	1	1	1	2	1	1	4	2	2		58	0	58
7	1	1	0		1	2	1	2	1	2	29800	1	1	1	1	2	2	0	24	2	0	1	3	2	1	0	1	1	1	0	0	0	0	2	1	1	2	2	2		67	0	81
7	1	1	0		1	2	1	2	1	2	29800	1	1	1	1	2	1	0	40	2	0	0	3	1	1		1	1	1	0	0	2	0	2	1	1	2	2	2		60	0	79
7	1	1	0		1	2	1	2	1	2	29800	1	1	1	1	2	1	0	15	1	0	1	3	1	1	0	1	1	1	0	0	0	0	2	1	1	8	2	2		78	0	77
7	1	1	0		1	2	1	2	1	2	29800	1	1	1	1	2	1	0	50	1	0	0	3	1	1		1	1	1	0	0	2	0	2	1	1	6	1	2		76	0	67
7	1	1	0		1	2	1	2	1	2	29800	1	1	1	1	2	2	0	30	1	0	0	3	1	1	0	1	1	1	0	0	1	1	2	1	1	10	2	2		75	0	60
7	1	1	0		1	2	1	2	1	2	29800	1	1	1	1	2	2	0	60	1	0	0	3	1	1		1	1	1	0	0	2	0	2	1	1	9	2	2		69	0	60
7	1	1	0		1	2	1	2	1	2	29800	1	1	1	1	2	2	0	61	1	0	1	3	1	1	0	1	1	1	0	0	0	0	2	1	1	1	2	2		80	0	60
7	1	1	0		1	2	1	2	1	2	29800	1	1	1	1	2	2	0	35	1	0	0	3	1	1		1	1	1	1	0	2	1	2	1	1	16	2	2		66	0	48
7	1	1	0		1	2	1	2	1	2	29800	1	1	1	1	2	2	0	20	1	0	1	3	1	1		1	1	1	1	0	2	1	2	1	1	1	1	1		84	0	45
7	1	1	0		1	2	1	2	1	2	29800	1	1	1	1	2	2	0	25	1	0	0	3	1	1	0	1	2	1	1	0	0	1	2	1	1	5	2	2		80	0	43
7	1	1	0		1	2	1	2	1	2	29800	1	1	1	1	2	2	0	24	1	0	0	4	1	1		1	2	1	1	0	2	0	2	1	1	3	1	1		80	0	34
7	1	1	0		1	2	1	2	1	2	29800	1	1	1	1	2	2	0	60	1	0	1	4	1	1	0	1	2	1	1	0	0		2	1	1	3	2	2		75	0	30
7	1	1	0		1	2	1	2	1	2	29800	1	1	1	1	2	2	0	30	1	0	1	3	1	1		1	2	1	0	1	2	0	2	1	1	11	2	2		85	0	79
7	1	1	0		1	2	1	2	1	2	29800	1	1	1	1	2	2	0	25	2	0	0	3	1	1	1	1	1	1	0	1	1	0	2	1	1	1	2	2		64	0	78
7	1	1	0		1	2	1	2	1	2	29800	1	1	1	1	2	2	0	45	1	0	1	4	1	1		1	1	1	0	1	2	1	2	1	1	5	1	1		65	0	61
7	1	1	0		1	2	1	2	1	2	29800	1	1	1	1	2	2	0	45	1	0	1	3	1	1	0	1	1	1	0	1	0	0	2	1	1	11	2	2		74	0	59
7	1	1	0		1	2	1	2	1	2	29800	1	1	1	1	2	2	0	30	1	0	0	3	1	2	0	1	1	1	0	0	0	1	2	1	1	6	2	2		81	0	79
7	1	1	0		1	2	1	2	1	2	29800	1	1	1	1	2	2	0	30	1	0	0	4	1	1		1	1	1	0	0	2		2	1	1	1	1	2		68	0	79
7	1	1	0		1	2	1	2	1	2	29800	1	1	1	1	2	2	0	60	1	0	1	4	1	1		1	1	1	0	0	2	1	2	1	1	2	2	2		66	0	78
7	1	1	0		1	2	1	2	1	2	29800	1	1	1	1	2	2	0	25	1	0	0	3	1	1	0	1	1	1	0	0	0	0	2	1	1	4	2	2		73	0	77
7	1	1	0		1	2	1	2	1	2	29800	1	1	1	1	2	2	0	30	1	0	0	3	1	1	0	1	2	1	0	0	0	0	2	1	1	1	2	2		70	0	73
7	1	1	0		1	2	1	2	1	2	29800	1	1	1	1	2	2	1	27	2	0	1	3	1	1	0	1	2	1	0	0	0	1	2	1	1	9	1	1		55	0	72
7	1	1	0		1	2	1	2	1	2	29800	1	1	1	1	2	2	0	50	1	0	1	3	1	1		1	1	1	0	0	2		2	1	1	4	2	2		82	0	71
7	1	1	0		1	2	1	2	1	2	29800	1	1	1	1	2	2	0	37.5	2	0	0	3	1	1		1	1	1	0	0	2	1	2	1	1	8	1	1		67	0	69
7	1	1	0		1	2	1	2	1	2	29800	1	1	1	1	2	2	0	30	1	0	1	3	1	1		1	1	1	0	0	2	0	2	1	1	10	2	1		67	0	62
7	1	1	0		1	2	1	2	1	2	29800	1	1	1	1	2	2	0	37.5	2	0	1	3	1	1		1	1	1	0	0	2	1	2	1	1	6	2	2		71	0	60
7	1	1	0		1	2	1	2	1	2	29800	1	1	1	1	2	2	0	60	1	0	0	3	1	1	0	1	1	1	0	0	0	0	2	1	1	15	2	2		74	0	53
7	1	1	0		1	2	1	2	1	2	29800	1	1	1	1	2	2	0	20	1	0	0	3	1	1		1	1	1	0	0	2	0	2	1	1	4	2	2		66	0	50
11	2	1	0		1	2	1	2	1	2	17183	1	2	1	1	2	2	0	125	1	1	0	2	2	2		1	2	1	1	0	2	1	2	1	1	4	2	2		78	1	26
11	2	1	0		1	2	1	2	1	2	17183	1	2	1	1	2	2	0	94	1	0	1	2	1	1	0	1	2	2	1	0	0	1	1	1	1	5	1	2	6	73	0	33
11	2	1	0		1	2	1	2	1	2	17183	1	2	1	1	2	2	0	40	1	0	1	2	2	1		1	1	1	0	0	2	0	2	1	1	1	2	2		77	0	61
11	2	1	0		1	2	1	2	1	2	17183	1	2	1	1	2	2	0	47	1	0	1	2	2	1	0	1	1	1	0	0	0	1	2	1	1	14	2	2		80	0	80
11	2	1	0		1	2	1	2	1	2	17183	1	2	1	1	2	2	0	30	1	0	1	1	2	1	0	1	1	1	1	1	1	0	1	1	1	8	1	2		62	0	41
11	2	1	0		1	2	1	2	1	2	17183	1	2	1	1	2	2	0	60	2	0	0	1	1	2	0	1	1	1	0	0	0	0	1	1	1	1	1	1		58	0	59
11	2	1	0		1	2	1	2	1	2	17183	1	2	1	1	2	2	0	36	1	0	1	1	1	1		1	1	1	0	0	2	0	2	1	1	5	2	2		69	0	55
11	2	1	0		1	2	1	2	1	2	17183	1	2	1	1	2	2	0	39	1	0	0	1	2	2	0	1	1	1	0	0	0	0	2	1	1	1	2	2		64	0	76
11	2	1	0		1	2	1	2	1	2	17183	1	2	1	1	2	1	0	40	1	0	0	2	1	2		1	2	2	1	0	2	1	2	1	1	4	2	2		67	0	40
11	2	1	0		1	2	1	2	1	2	17183	1	2	1	1	2	2	0	100	2	0	1	2	1	1		1	2	1	1	0	2	1	2	1	1	4	1	1		77	0	32
11	2	1	0		1	2	1	2	1	2	17183	1	2	1	1	2	2	0	100	1	0	1	2	2	1		1	2	2	1	0	2	1	1	1	1	15	1	2		67	0	28
11	2	1	0		1	2	1	2	1	2	17183	1	2	1	1	2	2	0	40	1	0	0	2	2	2		1	1	1	0	0	2	1	2	1	1	3	1	1		83	0	53
11	2	1	0		1	2	1	2	1	2	17183	1	2	1	1	2	2	0	76	1	0	1	2	1	1		1	1	1	1	1	2	1	2	1	1	1	1	1		74	0	35
11	2	1	0		1	2	1	2	1	2	17183	1	2	1	1	2	2	0	60	1	1	0	2	2	2		1	1	1	1	0	2	0	2	1	1	4	2	2		67	1	37
11	2	1	0		1	2	1	2	1	2	17183	1	2	1	1	2	2	0	60	1	1	1	2	2	2		1	1	1	1	0	2	0	2	1	1	4	2	2		67	1	37
11	2	1	0		1	2	1	2	1	2	17183	1	2	1	1	2	1	0	20	1	0	1	2	1	1		1	1	2	1	0	2	0	1	1	1	4	1	2	4	81	0	31
11	2	1	0		1	2	1	2	1	2	17183	1	2	1	1	2	2	0	75	1	0	0	2	2	2		1	2	1	1	0	2	0	2	1	1	2	1	2		85	0	23
11	2	1	0		1	2	1	2	1	2	17183	1	2	1	1	2	2	0	69	1	0	0	2	2	2	1	1	1	1	1	0	1	1	2	1	1	1	1	2		65	0	44
11	2	1	0		1	2	1	2	1	2	17183	1	2	1	1	2	2	0	20	1	0	1	2	2	1		1	2	1	1	0	2	1	2	1	1	3	1	2		79	0	38
11	2	1	0		1	2	1	2	1	2	17183	1	2	1	1	2	2	0	70.5	1	0	0	1	2	1	0	1	2	2	1	0	1	1	1	1	1	2	2	2	3	65	0	43
11	2	1	0		1	2	1	2	1	2	17183	1	2	1	1	2	2	0	30	1	0	1	1	1	1	0	1	1	1	0	0	0	1	2	1	1	1	2	2		69	0	54
11	2	1	0		1	2	1	2	1	2	17183	1	2	1	1	2	2	0	30	1	0	1	1	1	1		1	1	1	0	0	2	1	2	1	1	2	1	1		80	0	68
11	2	1	0		1	2	1	2	1	2	17183	1	2	1	1	2	2	0	30	1	0	0	1	1	1		1	1	1	0	0	2	1	2	1	1	5	2	2		81	0	58
11	2	1	0		1	2	1	2	1	2	17183	1	2	1	1	2	2	0	171	1	0	0	1	1	1		1	1	1	0	0	2	0	2	1	1	2	1	2		70	0	81
11	2	1	0		1	2	1	2	1	2	17183	1	2	1	1	2	2	1	40	2	1	1	4	2	1		1	1	1	1	0	2	1	2	1	1	3	2	2		55	1	35
11	2	1	0		1	2	1	2	1	2	17183	1	2	1	1	2	2	0	30	1	0	1	4	1	1	1	1	2	1	1	1	1	0	2	1	1	7	2	2		87	0	32
11	2	1	0		1	2	1	2	1	2	17183	1	2	1	1	2	2	0	40	1	0	1	4	2	1		1	1	1	0	0	2	0	2	1	1	7	1	2		58	0	51
11	2	1	0		1	2	1	2	1	2	17183	1	2	1	1	2	2	0	50	1	0	1	4	2	1		1	1	1	0	0	2	1	2	1	1	4	1	1	1	69	0	50
11	2	1	0		1	2	1	2	1	2	17183	1	2	1	1	2	2	0	80	1	0	0	4	1	2		1	1	1	0	0	2	0	2	1	1	4	1	1		70	0	50
11	2	1	0		1	2	1	2	1	2	17183	1	2	1	1	2	2	0	40	1	0	0	4	1	1		1	2	1	1	1	2	1	2	1	1	8	1	1		66	0	16
11	2	1	0		1	2	1	2	1	2	17183	1	2	1	1	2	2	0	57	1	0	1	4	2	2	0	3	1	1	1	0	1	1	2	1	1	4	1	2		82	0	49
11	2	1	0		1	2	1	2	1	2	17183	1	2	1	1	2	2	0	17.5	1	0	0	4	2	1	1	1	2	1	1	0	1	1	2	1	1	5	2	2		78	0	47
11	2	1	0		1	2	1	2	1	2	17183	1	2	1	1	2	2	0	80	1	0	1	4	1	1		1	1	2	1	0	2	1	2	1	1	5	2	2		78	0	47
11	2	1	0		1	2	1	2	1	2	17183	1	2	1	1	2	1	0	40	1	0	1	4	2	1		1	1	1	1	0	2	1	2	1	1	14	1	2		67	0	46
11	2	1	0		1	2	1	2	1	2	17183	1	2	1	1	2	2	0	42	1	0	0	4	2	1	0	1	1	2	1	0	0	0	1	1	1	11	1	2		74	0	45
11	2	1	0		1	2	1	2	1	2	17183	1	2	1	1	2	2	0	20	1	0	0	4	2	2		1	1	1	1	0	2	1	2	1	1	1	1	1		76	0	44
11	2	1	0		1	2	1	2	1	2	17183	1	2	1	1	2	2	0	108	2	0	0	4	1	1		1	2	1	1	0	2	0	2	1	1	5	2	2		74	0	43
11	2	1	0		1	2	1	2	1	2	17183	1	2	1	1	2	2	0	86	1	0	1	4	1	1		1	2	1	1	0	2	1	2	1	1	1	1	2		70	0	40
11	2	1	0		1	2	1	2	1	2	17183	1	2	1	1	2	2	0	41	1	0	0	4	2	1		1	1	1	1	0	2	1	2	1	1	1	1	2		74	0	39
11	2	1	0		1	2	1	2	1	2	17183	1	2	1	1	2	1	1	37	2	0	1	3	1	1		1	1	1	1	0	2	1	2	1	1	6	2	2		51	0	38
11	2	1	0		1	2	1	2	1	2	17183	1	2	1	1	2	2	0	36	1	0	0	4	1	2		1	1	1	1	0	2	1	2	1	1	4	1	2		85	0	36
11	2	1	0		1	2	1	2	1	2	17183	1	2	1	1	2	2	0	58	1	0	1	4	1	2	1	1	1	1	1	0	1	0	2	1	1	7	2	2		83	0	35
11	2	1	0		1	2	1	2	1	2	17183	1	2	1	1	2	2	0	120	2	0	1	3	1	1		1	1	1	1	0	2	1	2	1	1	2	1	1		80	0	34
11	2	1	0		1	2	1	2	1	2	17183	1	2	1	1	2	2	0	74	1	0	1	4	1	1		1	2	1	1	0	2	0	2	1	1	4	1	1		72	0	32
11	2	1	0		1	2	1	2	1	2	17183	1	2	1	1	2	2	0	76.5	1	0	1	4	2	1		3	1	1	1	0	2	1	2	1	1	14	1	2		70	0	30
11	2	1	0		1	2	1	2	1	2	17183	1	2	1	1	2	1	0	80	1	0	1	4	1	1		3	1	1	1	0	2	1	2	1	1	14	1	2		69	0	30
11	2	1	0		1	2	1	2	1	2	17183	1	2	1	1	2	2	0	50	1	0	1	4	2	1		1	2	1	1	0	2	1	2	1	1	2	2	2		79	0	30
11	2	1	0		1	2	1	2	1	2	17183	1	2	1	1	2	2	0	100	1	0	1	4	2	2		1	2	2	1	0	2	1	1	1	1	15	2	2		67	0	23
11	2	1	0		1	2	1	2	1	2	17183	1	2	1	1	2	2	0	40	2	0	1	4	2	2		1	1	1	1	0	2	1	2	1	1	5	1	1		69	0	22
11	2	1	0		1	2	1	2	1	2	17183	1	2	1	1	2	2	0	22	1	0	1	4	1	2		1	2	1	0	0	2	0	2	1	1	1	2	2		81	0	80
11	2	1	0		1	2	1	2	1	2	17183	1	2	1	1	2	2	0	35	1	0	1	3	1	1		1	1	2	0	0	2	0	2	1	1	2	1	2		73	0	74
11	2	1	0		1	2	1	2	1	2	17183	1	2	1	1	2	2	0	38	1	0	1	3	1	1		1	1	1	0	0	2	1	2	1	1	2	2	2		72	0	73
11	2	1	0		1	2	1	2	1	2	17183	1	2	1	1	2	2	1	80	2	0	0	4	2	2		1	1	1	0	0	2	1	2	1	1	2	1	2		53	0	69
11	2	1	0		1	2	1	2	1	2	17183	1	2	1	1	2	2	1	60	2	0	0	4	2	1		1	1	1	0	0	2	1	2	1	1	1	1	2		52	0	69
11	2	1	0		1	2	1	2	1	2	17183	1	2	1	1	2	2	0	27	1	0	1	4	1	1		1	1	1	0	0	2	0	2	1	1	11	1	2		69	0	60
11	2	1	0		1	2	1	2	1	2	17183	1	2	1	1	2	2	0	39	1	1	0	4	2	1		1	1	1	0	0	2	1	2	1	1	5	1	1		89	1	54
11	2	1	0		1	2	1	2	1	2	17183	1	2	1	1	2	1	0	43	1	0	1	4	1	1		1	1	1	0	0	2	1	2	1	1	5	1	2		68	0	50
11	2	1	0		1	2	1	2	1	2	17183	1	2	1	1	2	2	0	30	1	0	1	3	2	1		1	2	1	0	0	2	1	2	1	1	2	2	2		75	0	50
6	3	1	0		1	2	1	2	1	2	20200	1	1	2	1	2	2	0	60	1	0	1	2	1	2	0	1	2	1	1	0	0	0	2	3	3	6	2	2		80	0	23
6	3	1	0		1	2	1	2	1	2	20200	1	1	2	1	2	2	0	60	1	1	1	2	2	1		1	2	2	1	1	2	1	2	3	3	10	1	1		78	1	26
6	3	1	0		1	2	1	2	1	2	20200	1	1	2	1	2	2	0	80	1	0	1	2	2	1	0	3	2	1	1	1	1	1	2	3	3	10	2	2		78	0	46
6	3	1	0		1	2	1	2	1	2	20200	1	1	2	1	2	2	0	55	2	0	1	2	1	1		1	2	1	0	1	2	1	2	3	3	7	1	1		78	0	55
6	3	1	0		1	2	1	2	1	2	20200	1	1	2	1	2	2	0	30	1	0	1	2	2	1	1	1	1	1	1	0	1	1	2	3	3	4	2	1		87	0	34
6	3	1	0		1	2	1	2	1	2	20200	1	1	2	1	2	2	0	40	1	0	1	1	2	2	0	1	1	1	1	0	0	0	2	3	3	5	2	1		69	0	38
6	3	1	0		1	2	1	2	1	2	20200	1	1	2	1	2	2	0	45	1	0	0	1	2	2	0	1	1	1	0	0	0	1	2	3	3	2	1	1		75	0	57
6	3	1	0		1	2	1	2	1	2	20200	1	1	2	1	2	2	0	20	1	0	1	1	1	2		1	1	1	0	0	2	0	2	3	3	2	2	1		75	0	68
6	3	1	0		1	2	1	2	1	2	20200	1	1	2	1	2	2	0	100	2	0	1	2	2	2	1	1	2	1	1	1	1	0	2	3	3	23	2	2		73	0	39
6	3	1	0		1	2	1	2	1	2	20200	1	1	2	1	2	2	0	30	1	0	1	2	2	1		1	2	1	0	1	2	1	2	3	3	12	2	1		85	0	50
6	3	1	0		1	2	1	2	1	2	20200	1	1	2	1	2	2	0	30	1	0	1	2	2	2	0	1	2	1	0	1	1	1	2	3	3	9	2	1		73	0	56
6	3	1	0		1	2	1	2	1	2	20200	1	1	2	1	2	2	0	40	1	0	1	1	2	2		1	1	1	0	0	2	1	2	3	3	14	1	1		82	0	77
6	3	1	0		1	2	1	2	1	2	20200	1	1	2	1	2	2	1	38	2	0	0	1	2	2		1	1	1	0	0	2	0	2	3	3	1	1	1		52	0	67
6	3	1	0		1	2	1	2	1	2	20200	1	1	2	1	2	2	0	25	1	0	1	4	2	1	0	1	1	1	1	0	1	1	2	3	3	8	1	1		76	0	45
6	3	1	0		1	2	1	2	1	2	20200	1	1	2	1	2	2	0	45	1	0	0	4	1	1	0	1	2	1	1	0	0	0	2	3	3	12	1	1		83	0	37
6	3	1	0		1	2	1	2	1	2	20200	1	1	2	1	2	2	0	30	1	0	1	4	2	1	0	1	2	1	1	0	1	1	2	3	3	9	2	2		77	0	28
6	3	1	0		1	2	1	2	1	2	20200	1	1	2	1	2	2	0	60	1	0	1	4	2	1		1	1	1	0	1	2	0	2	3	3	2	1	1		79	0	61
6	3	1	0		1	2	1	2	1	2	20200	1	1	2	1	2	2	0	15	1	0	1	3	1	1	0	1	2	1	0	1	0	1	2	3	3	4	1	1		79	0	59
6	3	1	0		1	2	1	2	1	2	20200	1	1	2	1	2	2	0	27.5	1	0	1	3	1	1		1	1	1	0	0	2	0	2	3	3	2	1	1		79	0	74
6	3	1	0		1	2	1	2	1	2	20200	1	1	2	1	2	2	0	35	1	0	1	4	2	2	0	1	1	1	0	0	1	1	2	3	3	7	2	2		76	0	53
6	3	1	0		1	2	1	2	1	2	20200	1	1	2	1	2	2	0	45	1	0	1	3	1	1		1	2	1	1	1	2	0	2	3	3	10	2	2		74	0	43
6	3	1	0		1	2	1	2	1	2	20200	1	1	2	1	2	2	0	57	1	0	1	3	1	1		1	2	1	1	0	2		2	3	3	9	1	1		87	0	43
6	3	1	0		1	2	1	2	1	2	20200	1	1	2	1	2	1	0	60	1	0	0	3	1	1		1	2	1	1	0	2	1	2	3	3	9	1	1		68	0	33
6	3	1	0		1	2	1	2	1	2	20200	1	1	2	1	2	2	0	100	1	0	1	3	1	1		1	2	2	1	0	2	1	2	3	3	10	1	1		80	0	30
6	3	1	0		1	2	1	2	1	2	20200	1	1	2	1	2	2	0	30	1	0	0	4	2	1		1	2	1	1	0	2	0	2	3	3	7	2	2		87	0	27
6	3	1	0		1	2	1	2	1	2	20200	1	1	2	1	2	2	0	30	1	0	1	3	1	1		1	1	1	0	1	2	0	2	3	3	3	2	2		74	0	73
6	3	1	0		1	2	1	2	1	2	20200	1	1	2	1	2	2	0	60	1	0	1	3	1	1		1	2	1	0	1	2		2	3	3	1	2	2		63	0	72
6	3	1	0		1	2	1	2	1	2	20200	1	1	2	1	2	1	0	22	2	0	1	4	1	1	0	1	2	1	0	0	0	0	2	3	3	10	1	1		74	0	70
6	3	1	0		1	2	1	2	1	2	20200	1	1	2	1	2	2	0	80	2	0	0	3	2	2		1	1	1	0	0	2	1	2	3	3	15	2	2		59	0	60
6	3	1	0		1	2	1	2	1	2	20200	1	1	2	1	2	2	0	25	1	0	1	4	1	1		1	1	1	0	0	2	1	2	3	3	15	1	1		69	0	57
6	3	1	0		1	2	1	2	1	2	20200	1	1	2	1	2	2	0	45	2	0	1	3	1	1		1	2	1	0	0	2	1	2	3	3	7	1	1		62	0	50
6	3	1	0		1	2	1	2	1	2	20200	1	1	2	1	2	2	0	50	2	0	1	3	2	1	1	1	1	1	0	0	1	0	2	3	3	1	1	1		80	0	50
13	4	1	0		1	2	1	2	1	2	22890	1	2	2	1	1	2	0	120	1	0	1	2	2	2		1	2	2	1	1	2	0	2	3	3	9	2	2		77	0	36
13	4	1	0		1	2	1	2	1	2	22890	1	2	2	1	1	2	0	25	2	0	1	2	2	2		1	2	2	1	1	2	0	2	3	3	6	1	2		62	0	32
13	4	1	0		1	2	1	2	1	2	22890	1	2	2	1	1	2	0	20	1	0	0	2	2	2		1	2	1	1	1	2	1	2	3	3	7	1	1		67	0	29
13	4	1	0		1	2	1	2	1	2	22890	1	2	2	1	1	2	0	37.5	1	1	1	2	2	2		1	2	1	1	1	2	0	2	3	3	5	2	2		65	1	17
13	4	1	0		1	2	1	2	1	2	22890	1	2	2	1	1	2	0	30	1	1	1	2	2	1		1	2	2	1	1	2	1	2	3	3	9	2	2		70	1	36
13	4	1	0		1	2	1	2	1	2	22890	1	2	2	1	1	2	0	90	1	0	0	2	2	2		1	2	1	1	1	2	0	2	3	3	7	1	2		82	0	24
13	4	1	0		1	2	1	2	1	2	22890	1	2	2	1	1	2	0	52.5	1	0	0	2	2	2		1	2	2	1	1	2	0	2	3	3	9	2	2		69	0	43
13	4	1	0		1	2	1	2	1	2	22890	1	2	2	1	1	2	0	37.5	1	0	0	2	2	2		1	2	1	1	1	2	0	2	3	3	4	2	2		81	0	24
13	4	1	0		1	2	1	2	1	2	22890	1	2	2	1	1	2	0	15	1	1	0	2	2	2		1	2	1	1	0	2	0	2	3	3	1	1	1		69	1	20
13	4	1	0		1	2	1	2	1	2	22890	1	2	2	1	1	1	0	12.5	1	0	1	2	2	2		1	1	1	1	1	2	0	2	3	3	3	1	2		81	0	49
13	4	1	0		1	2	1	2	1	2	22890	1	2	2	1	1	2	0	50	1	0	1	2	2	2		1	1	2	1	1	2	0	2	3	3	5	2	2		81	0	41
13	4	1	0		1	2	1	2	1	2	22890	1	2	2	1	1	2	0	20	1	0	1	2	1	2		1	1	1	1	0	2	1	2	3	3	3	2	2		88	0	45
13	4	1	0		1	2	1	2	1	2	22890	1	2	2	1	1	2	0	52.5	1	0	1	2	2	2		1	2	1	1	0	2	0	2	3	3	1	1	2		89	0	38
13	4	1	0		1	2	1	2	1	2	22890	1	2	2	1	1	1	0	25	1	0	0	2	2	2	1	1	2	1	1	0	1	0	2	3	3	7	2	2		64	0	38
13	4	1	0		1	2	1	2	1	2	22890	1	2	2	1	1	2	0	37.5	1	0	0	2	2	2		1	2	1	0	1	2	0	2	3	3	9	2	2		79	0	69
13	4	1	0		1	2	1	2	1	2	22890	1	2	2	1	1	1	0	70	2	0	0	2	2	2		1	1	1	0	1	2	0	2	3	3	1	1	2		67	0	85
13	4	1	0		1	2	1	2	1	2	22890	1	2	2	1	1	1	0	80	2	0	0	2	2	1		1	1	1	0	1	2	0	2	3	3	8	2	2		71	0	76
13	4	1	0		1	2	1	2	1	2	22890	1	2	2	1	1	1	0	37.5	1		0	2	2	2		1	1	1	0	0	2	0	2	3	3	6	2	2		66		53
13	4	1	0		1	2	1	2	1	2	22890	1	2	2	1	1	1	1	30	2	1	1	2	2	2		1	2	1	1	1	2	0	2	3	3	3	1	2		49	1	27
13	4	1	0		1	2	1	2	1	2	22890	1	2	2	1	1	1	0	50	2	1	1	2	1	1		1	2	2	1	1	2	0	2	3	3	2	2	2		71	1	29
13	4	1	0		1	2	1	2	1	2	22890	1	2	2	1	1	2	0	31.25	1	0	0	2	2	2		1	1	1	1	1	2	0	2	3	3	1	2	2		77	0	31
13	4	1	0		1	2	1	2	1	2	22890	1	2	2	1	1	1	0	30	1	0	0	2	2	2		1	1	1	1	0	2		2	3	3	6	2	2		76	0	48
13	4	1	0		1	2	1	2	1	2	22890	1	2	2	1	1	2	0	60	2	0	0	2	2	1		1	2	1	0	1	2	1	2	3	3	8	2	2		79	0	55
13	4	1	0		1	2	1	2	1	2	22890	1	2	2	1	1	1	0	20	1	0	1	2	2	2		1	1	1	0	1	2	0	2	3	3	7	2	2		64	0	55
13	4	1	0		1	2	1	2	1	2	22890	1	2	2	1	1	1	0	67.5	2	0	0	2	1	1		1	2	2	0	1	2	0	2	3	3	6	1	2		63	0	54
13	4	1	0		1	2	1	2	1	2	22890	1	2	2	1	1	1	0	60	2	0	0	2	2	2		1	1	1	0	1	2	0	2	3	3	6	1	2		58	0	54
13	4	1	0		1	2	1	2	1	2	22890	1	2	2	1	1	2	0	25	1	0	0	2	2	2		1	1	1	0	1	2	0	2	3	3	7	2	2	2	75	0	53
13	4	1	0		1	2	1	2	1	2	22890	1	2	2	1	1	2	0	31.25	1	0	0	2	2	2		1	1	1	0	1	2	0	2	3	3	4	2	2		78	0	52
13	4	1	0		1	2	1	2	1	2	22890	1	2	2	1	1	2	0	50	1	0	1	2	2	2		1	1	2	0	1	2	0	2	3	3	2	1	2		62	0	75
13	4	1	0		1	2	1	2	1	2	22890	1	2	2	1	1	2	0	25	1	0	0	2	2	2		1	1	1	0	1	2	0	2	3	3	2	2	2		66	0	72
13	4	1	0		1	2	1	2	1	2	22890	1	2	2	1	1	2	0	37.5	1	0	1	2	2	2	0	1	1	1	0	1	1	0	2	3	3	6	1	2		78	0	66
13	4	1	0		1	2	1	2	1	2	22890	1	2	2	1	1	2	0	40	1	0	1	2	2	1	0	1	1	1	0	0	1	1	2	3	3	4	2	2		62	0	88
13	4	1	0		1	2	1	2	1	2	22890	1	2	2	1	1	2	0	62.5	1	0	0	2	2	2		1	1	1	0	0	2	0	2	3	3	5	2	2		73	0	56
13	4	1	0		1	2	1	2	1	2	22890	1	2	2	1	1	2	0	52.5	1	0	0	2	2	2		1	1	1	0	0	2	0	2	3	3	5	2	2		65	0	51
13	4	1	0		1	2	1	2	1	2	22890	1	2	2	1	1	1	0	96	1	0	1	2	2	1		1	1	1	0	0	2	0	2	3	3	6	1	2		70	0	70
13	4	1	0		1	2	1	2	1	2	22890	1	2	2	1	1	2	0	60	1	0	0	2	2	2		1	1	1	0	0	2	0	2	3	3	4	1	1		85	0	65
13	4	1	0		1	2	1	2	1	2	22890	1	2	2	1	1	2	0	50	1	0	0	1	1	2		1	2	1	1	1	2	0	2	3	3	1	2	2		72	0	30
13	4	1	0		1	2	1	2	1	2	22890	1	2	2	1	1	2	0	87	1	0	1	1	2	1		1	2	2	1	1	2	0	2	3	3	9	2	2		69	0	43
13	4	1	0		1	2	1	2	1	2	22890	1	2	2	1	1	2	0	29	1	0	0	1	2	1		1	1	1	1	0	2	0	2	3	3	1	2	2		88	0	49
13	4	1	0		1	2	1	2	1	2	22890	1	2	2	1	1	2	0	50	1	0	0	1	1	1		1	1	1	1	0	2	0	2	3	3	5	1	2		82	0	43
13	4	1	0		1	2	1	2	1	2	22890	1	2	2	1	1	2	0	80	2	0	1	1	2	1		1	1	1	1	0	2	1	1	3	3	4	2	2		63	0	42
13	4	1	0		1	2	1	2	1	2	22890	1	2	2	1	1	2	0	37.5	1	0	1	1	1	1		1	2	1	0	1	2	1	2	3	3	2	2	2		62	0	63
13	4	1	0		1	2	1	2	1	2	22890	1	2	2	1	1	2	0	37.5	1	0	0	1	2	1		1	1	1	0	1	2	1	2	3	3	3	2	2		77	0	52
13	4	1	0		1	2	1	2	1	2	22890	1	2	2	1	1	2	0	50	2	0	1	1	2	2		1	1	1	0	1	2	0	2	3	3	1	2	2		71	0	93
13	4	1	0		1	2	1	2	1	2	22890	1	2	2	1	1	2	0	55	1	0	1	1	1	1		1	1	1	0	1	2	0	2	3	3	5	2	2		82	0	86
13	4	1	0		1	2	1	2	1	2	22890	1	2	2	1	1	1	0	55	2	0	0	1	2	1		1	1	1	0	0	2	0	2	3	3	5	2	2		76	0	68
13	4	1	0		1	2	1	2	1	2	22890	1	2	2	1	1	2	1	46	2	0	1	1	2	1		1	1	1	0	0	2	0	2	3	3	1	1	1		52	0	64
13	4	1	0		1	2	1	2	1	2	22890	1	2	2	1	1	1	0	40	2	0	0	1	1	2		1	1	1	0	0	2	1	2	3	3	6	1	2		72	0	58
13	4	1	0		1	2	1	2	1	2	22890	1	2	2	1	1	2	0	34	1	0	0	1	2	1		1	1	1	0	0	2	0	2	3	3	7	1	2		73	0	50
13	4	1	0		1	2	1	2	1	2	22890	1	2	2	1	1	2	0	40	1	0	1	1	1	1	0	1	2	1	0	0	0	0	2	3	3	3	2	2		78	0	70
13	4	1	0		1	2	1	2	1	2	22890	1	2	2	1	1	2	1	60	2	0	0	1	2	1	0	1	1	1	0	0	0	0	2	3	3	1	1	2		53	0	65
13	4	1	0		1	2	1	2	1	2	22890	1	2	2	1	1	2	0	57	1	0	0	2	1	1		1	2	1	1	0	2	1	2	3	3	1	2	2		81	0	30
13	4	1	0		1	2	1	2	1	2	22890	1	2	2	1	1	2	0	20	2	0	1	2	1	2		1	1	1	1	1	2	1	2	3	3	3	1	2		65	0	35
13	4	1	0		1	2	1	2	1	2	22890	1	2	2	1	1	2	0	25	1	0	0	2	1	1		1	2	1	0	0	2	1	2	3	3	1	2	2		57	0	66
13	4	1	0		1	2	1	2	1	2	22890	1	2	2	1	1	2	0	30	1	1	0	1	1	1	0	1	1	1	1	0	0	1	2	3	3	7	2	2		89	1	46
13	4	1	0		1	2	1	2	1	2	22890	1	2	2	1	1	2	0	20	1	1	0	1	2	1		1	1	1	1	0	2	1	2	3	3	3	1	2		85	1	46
13	4	1	0		1	2	1	2	1	2	22890	1	2	2	1	1	2	1	30	2	0	0	1	1	1		1	1	1	0	0	2	0	2	3	3	1	1	2		50	0	61
13	4	1	0		1	2	1	2	1	2	22890	1	2	2	1	1	1	0	15	1	0	1	1	1	1		1	2	1	0	0	2	1	2	3	3	2	2	2		77	0	60
13	4	1	0		1	2	1	2	1	2	22890	1	2	2	1	1	1	0	40	1	0	0	1	2	1		1	1	1	0	0	2	0	2	3	3	2	2	2		70	0	51
13	4	1	0		1	2	1	2	1	2	22890	1	2	2	1	1	2	0	25	1	0	0	1	2	2		1	1	1	0	0	2	0	2	3	3	1	1	1		65	0	71
13	4	1	0		1	2	1	2	1	2	22890	1	2	2	1	1	2	1	15	2	0	1	1	1	1		1	1	1	0	0	2	0	2	3	3	2	2	2		52	0	70
13	4	1	0		1	2	1	2	1	2	22890	1	2	2	1	1	2	0	36	1	0	0	1	2	1	0	1	1	1	0	0	0	1	2	3	3	2	1	2		66	0	67
13	4	1	0		1	2	1	2	1	2	22890	1	2	2	1	1	1	0	42	2	1	0	1	2	1		1	1	1	0	0	2		2	3	3	2	2	2		76	1	89
13	4	1	0		1	2	1	2	1	2	22890	1	2	2	1	1	1	0	25	1	0	0	4	2	2		1	2	1	1	1	2	0	2	3	3	5	2	2		72	0	49
13	4	1	0		1	2	1	2	1	2	22890	1	2	2	1	1	1	1	22.5	2	0	0	3	1	1		1	1	1	1	1	2	1	2	3	3	2	2	2		51	0	44
13	4	1	0		1	2	1	2	1	2	22890	1	2	2	1	1	1	0	25	1	0	0	3	2	1		1	2	2	1	1	2	1	2	3	3	7	2	2		59	0	41
13	4	1	0		1	2	1	2	1	2	22890	1	2	2	1	1	2	0	50	1	0	1	4	1	1	1	1	2	1	1	1	1	0	2	3	3	1	1	1		89	0	39
13	4	1	0		1	2	1	2	1	2	22890	1	2	2	1	1	2	0	15	1	0	0	4	2	2		1	1	1	1	1	2	0	2	3	3	6	1	2		82	0	38
13	4	1	0		1	2	1	2	1	2	22890	1	2	2	1	1	2	0	50	1	0	1	3	1	1		1	2	1	1	1	2	1	2	3	3	1	2	2		77	0	33
13	4	1	0		1	2	1	2	1	2	22890	1	2	2	1	1	2	0	52.5	2	0	1	4	2	2		1	2	2	1	1	2	0	2	3	3	6	1	2		63	0	32
13	4	1	0		1	2	1	2	1	2	22890	1	2	2	1	1	1	1	37.5	2	1	1	3	1	1		1	2	1	1	1	2	1	2	3	3	2	1	2		48	1	27
13	4	1	0		1	2	1	2	1	2	22890	1	2	2	1	1	2	0	50	2	0	0	4	2	1	1	1	2	1	1	0	1	1	2	3	3	5	2	2	7	76	0	26
13	4	1	0		1	2	1	2	1	2	22890	1	2	2	1	1	1	0	30	1	1	0	4	2	1		1	2	1	1	0	2	1	2	3	3	8	2	2		58	1	23
13	4	1	0		1	2	1	2	1	2	22890	1	2	2	1	1	2	0	40	1	1	0	4	1	1		1	1	1	1	0	2	1	2	3	3	6	2	2		77	1	49
13	4	1	0		1	2	1	2	1	2	22890	1	2	2	1	1	2	0	44	1	0	0	3	2	1		1	1	1	1	0	2	0	2	3	3	2	1	2		73	0	49
13	4	1	0		1	2	1	2	1	2	22890	1	2	2	1	1	2	0	90	1	0	1	4	1	1	0	1	1	1	1	0	0	0	2	3	3	10	1	2		69	0	42
13	4	1	0		1	2	1	2	1	2	22890	1	2	2	1	1	2	0	50	1	0	0	4	2	1		1	1	1	1	0	2	1	1	3	3	3	1	2		79	0	40
13	4	1	0		1	2	1	2	1	2	22890	1	2	2	1	1	2	0	50	2	0	0	4	1	1		1	1	1	1	0	2	0	2	3	3	1	1	2		83	0	40
13	4	1	0		1	2	1	2	1	2	22890	1	2	2	1	1	2	0	90	1	0	1	4	1	2		1	2	1	1	0	2	1	1	3	3	5	1	2	6	59	0	39
13	4	1	0		1	2	1	2	1	2	22890	1	2	2	1	1	2	0	60	1	0	1	3	1	1	0	1	1	1	1	0	0	0	2	3	3	1	1	2		69	0	37
13	4	1	0		1	2	1	2	1	2	22890	1	2	2	1	1	1	1	48	2	1	1	4	2	2		1	2	1	1	0	2	0	2	3	3	3	1	2		49	1	26
13	4	1	0		1	2	1	2	1	2	22890	1	2	2	1	1	1	0	25	2	0	0	3	1	2		1	1	1	0	1	2	0	2	3	3	2	1	1		60	0	70
13	4	1	0		1	2	1	2	1	2	22890	1	2	2	1	1	1	0	50	2	0	0	3	2	1		1	1	1	0	0	2	0	2	3	3	5	2	2		76	0	68
13	4	1	0		1	2	1	2	1	2	22890	1	2	2	1	1	2	0	50	2	0	1	3	1	1		1	2	1	0	1	2	0	2	3	3	6	1	2		75	0	62
13	4	1	0		1	2	1	2	1	2	22890	1	2	2	1	1	2	0	25	1	0	1	4	2	1		1	1	1	0	1	2	1	2	3	3	3	2	2		88	0	60
13	4	1	0		1	2	1	2	1	2	22890	1	2	2	1	1	1	0	40	1	0	0	4	2	2		1	2	2	0	1	2	0	2	3	3	7	1	2		63	0	55
13	4	1	0		1	2	1	2	1	2	22890	1	2	2	1	1	2	0	40	1	0	0	3	2	1		1	1	1	0	1	2	1	2	3	3	5	1	1		88	0	54
13	4	1	0		1	2	1	2	1	2	22890	1	2	2	1	1	1	0	25	2	1	0	4	2	2		1	1	1	0	0	2	0	2	3	3	1	2	2		69	1	105
13	4	1	0		1	2	1	2	1	2	22890	1	2	2	1	1	2	0	60	1	1	0	3	1	2		1	1	1	0	0	2	0	2	3	3	7	1	2		61	1	92
13	4	1	0		1	2	1	2	1	2	22890	1	2	2	1	1	1	0	25	2	0	0	3	1	1		1	1	1	0	0	2	1	2	3	3	2	1	2		59	0	70
13	4	1	0		1	2	1	2	1	2	22890	1	2	2	1	1	2	0	80	1	0	0	3	1	2		1	1	1	0	0	2	0	2	3	3	4	1	2		70	0	64
13	4	1	0		1	2	1	2	1	2	22890	1	2	2	1	1	1	0	29	2	0	1	4	1	1		1	1	1	0	0	2	0	2	3	3	1	1	2		57	0	58
13	4	1	0		1	2	1	2	1	2	22890	1	2	2	1	1	2	0	100	1	1	0	3	1	1		1	1	1	0	0	2	1	2	3	3	6	1	2		79	1	56
13	4	1	0		1	2	1	2	1	2	22890	1	2	2	1	1	2	0	80	1	0	1	4	1	1		1	2	1	0	0	2	1	1	3	3	5	1	2		72	0	56
13	4	1	0		1	2	1	2	1	2	22890	1	2	2	1	1	2	0	52	2	0	1	3	1	1		1	1	1	0	0	2	0	2	3	3	7	2	2		80	0	54
13	4	1	0		1	2	1	2	1	2	22890	1	2	2	1	1	2	1	30	1	1	0	4	2	2	0	1	1	1	0	0	0	1	1	3	3	4	1	2		53	1	53
13	4	1	0		1	2	1	2	1	2	22890	1	2	2	1	1	2	0	30	1	0	0	4	1	1		1	1	1	0	0	2	0	2	3	3	3	2	2		73	0	51
13	4	1	0		1	2	1	2	1	2	22890	1	2	2	1	1	2	0	60	2	0	1	3	2	1		1	1	1	1	0	2	1	1	3	3	7	1	2		59	0	48
13	4	1	0		1	2	1	2	1	2	22890	1	2	2	1	1	2	1	60	1	0	0	3	1	1		1	2	1	1	0	2	0	2	3	3	7	2	2		52	0	47
13	4	1	0		1	2	1	2	1	2	22890	1	2	2	1	1	2	0	25	1	0	0	3	1	1		1	1	1	1	0	2	1	2	3	3	5	2	2		69	0	43
13	4	1	0		1	2	1	2	1	2	22890	1	2	2	1	1	1	0	50	1	0	1	4	1	1		1	2	1	1	0	2	1	2	3	3	2	2	2		77	0	33
13	4	1	0		1	2	1	2	1	2	22890	1	2	2	1	1	2	0	60	1	0	1	3	1	1	0	1	1	1	1	0	0	1	2	3	3	1	1	2		80	0	30
13	4	1	0		1	2	1	2	1	2	22890	1	2	2	1	1	2	0	80	1	0	0	4	1	1		1	2	1	1	0	2	1	2	3	3	4	1	2		85	0	29
13	4	1	0		1	2	1	2	1	2	22890	1	2	2	1	1	1	0	12.5	1	1	0	3	1	1		1	2	1	1	0	2	0	2	3	3	1	2	2		71	1	29
13	4	1	0		1	2	1	2	1	2	22890	1	2	2	1	1	2	0	48	1	0	1	3	1	1		1	2	2	1	0	2	1	2	3	3	1	1	1		66	0	29
13	4	1	0		1	2	1	2	1	2	22890	1	2	2	1	1	2	0	30	1	1	0	3	1	1		1	1	1	1	0	2	1	1	3	3	3	2	2		56	1	27
13	4	1	0		1	2	1	2	1	2	22890	1	2	2	1	1	1	0	45	1	0	0	3	2	1	0	1	1	1	0	0	0	0	2	3	3	4	1	2		62	0	86
13	4	1	0		1	2	1	2	1	2	22890	1	2	2	1	1	1	0	40	2	0	0	3	2	1	0	1	1	1	0	0	0		2	3	3	4	1	1		63	0	80
13	4	1	0		1	2	1	2	1	2	22890	1	2	2	1	1	2	0	40	1	0	0	4	1	1		1	1	1	0	0	2	0	2	3	3	1	1	2		76	0	76
13	4	1	0		1	2	1	2	1	2	22890	1	2	2	1	1	2	0	40	1	0	0	3	1	1		1	1	1	0	0	2	1	2	3	3	4	2	2		67	0	75
13	4	1	0		1	2	1	2	1	2	22890	1	2	2	1	1	2	0	60	2	0	0	3	1	1		1	1	2	0	0	2	0	1	3	3	1	1	2		78	0	71
13	4	1	0		1	2	1	2	1	2	22890	1	2	2	1	1	2	0	15	1	1	0	4	2	2		1	1	1	0	0	2		2	3	3	1	2	2		84	1	69
13	4	1	0		1	2	1	2	1	2	22890	1	2	2	1	1	2	0	25	2	0	1	3	2	1		1	1	1	0	0	2	0	2	3	3	4	1	2		75	0	68
13	4	1	0		1	2	1	2	1	2	22890	1	2	2	1	1	2	0	80	2	0	0	4	1	1		1	1	1	0	0	2	1	2	3	3	3	1	2		72	0	55
13	5	1	0		1	2	1	2	1	2	21000	1	1	2	1	2	2	0	100	1	1	0	2	1	1	1	1	2	1	1	1	1	1	2	3	3	4	2	2		70	1	35
13	5	1	0		1	2	1	2	1	2	21000	1	1	2	1	2	2	0	110	1	0	1	2	1	1	0	3	2	2	1	1	1	1	2	3	3	14	1	1		82	0	36
13	5	1	0		1	2	1	2	1	2	21000	1	1	2	1	2	2	0	37.5	1	0	0	2	2	1		3	2	1	1	0	2	1	2	3	3	13	2	2		72	0	26
13	5	1	0		1	2	1	2	1	2	21000	1	1	2	1	2	1	0	11.5	1	0	1	2	1	2	0	3	2	1	1	1	1	1	2	3	3	12	1	1		79	0	25
13	5	1	0		1	2	1	2	1	2	21000	1	1	2	1	2	2	1	33	2	0	0	2	1	1		1	2	1	1	1	2	1	2	3	3	2	2	2	7	46	0	17
13	5	1	0		1	2	1	2	1	2	21000	1	1	2	1	2	2	0	128	1	0	0	2	1	1		1	2	1	1	1	2	1	2	3	3	3	1	1		84	0	36
13	5	1	0		1	2	1	2	1	2	21000	1	1	2	1	2	2	0	59	2	0	1	2	1	2		1	1	1	1	0	2	1	2	3	3	12	1	1		79	0	45
13	5	1	0		1	2	1	2	1	2	21000	1	1	2	1	2	2	0	90	1	0	1	2	1	1		1	2	2	1	0	2	1	2	3	3	14	1	1		74	0	27
13	5	1	0		1	2	1	2	1	2	21000	1	1	2	1	2	2	0	61	1	0	1	2	2	1		1	1	1	1	0	2	0	2	3	3	9	1	2		84	0	49
13	5	1	0		1	2	1	2	1	2	21000	1	1	2	1	2	2	0	80	1	0	0	2	2	1	1	1	2	1	0	1	1	1	2	3	3	9	2	2		72	0	62
13	5	1	0		1	2	1	2	1	2	21000	1	1	2	1	2	2	0	55	1	0	1	2	1	1	0	1	1	1	1	0	0	1	2	3	3	12	1	1		80	0	45
13	5	1	0		1	2	1	2	1	2	21000	1	1	2	1	2	2	0	20	1	0	1	2	1	1	0	1	1	1	0	1	0	1	2	3	3	2	1	1		87	0	58
13	5	1	0		1	2	1	2	1	2	21000	1	1	2	1	2	2	0	30	1	0	1	2	1	1	0	1	1	1	0	1	0	0	2	3	3	13	2	2		76	0	77
13	5	1	0		1	2	1	2	1	2	21000	1	1	2	1	2	1	0	60	1	0	0	2	1	1	1	1	2	1	0	0	1	1	2	3	3	4	2	2	3	60	0	55
13	5	1	0		1	2	1	2	1	2	21000	1	1	2	1	2	2	0	42	1	0	0	2	2	1		1	1	1	0	0	2	1	2	3	3	1	1	1		83	0	51
13	5	1	0		1	2	1	2	1	2	21000	1	1	2	1	2	1	0	48.75	2	0	1	2	2	1		1	1	1	0	0	2		2	3	3	3	1	1		58	0	59
13	5	1	0		1	2	1	2	1	2	21000	1	1	2	1	2	1	1	16	1	0	0	2	1	1		1	1	1	0	0	2	1	2	3	3	10	2	2		44	0	55
13	5	1	0		1	2	1	2	1	2	21000	1	1	2	1	2	1	0	22	1	0	0	1	1	2	0	1	1	1	1	1	0	1	2	3	3	2	1	1		81	0	46
13	5	1	0		1	2	1	2	1	2	21000	1	1	2	1	2	2	0	49.5	1	0	0	1	1	1	0	1	1	1	1	0	0	0	2	3	3	8	2	2		70	0	48
13	5	1	0		1	2	1	2	1	2	21000	1	1	2	1	2	2	0	86	1	0	0	1	1	1	0	1	1	1	1	0	0	1	2	3	3	4	1	1		78	0	39
13	5	1	0		1	2	1	2	1	2	21000	1	1	2	1	2	2	0	34.5	1	0	1	1	1	1		1	1	1	0	1	2	0	2	3	3	11	1	1		81	0	111
13	5	1	0		1	2	1	2	1	2	21000	1	1	2	1	2	2	0	96	1	0	1	1	2	1		1	1	1	0	0	2	0	2	3	3	7	1	1		70	0	51
13	5	1	0		1	2	1	2	1	2	21000	1	1	2	1	2	1	0	112	2	0	1	1	2	1		1	1	1	0	0	2	0	2	3	3	7	2	2		74	0	78
13	5	1	0		1	2	1	2	1	2	21000	1	1	2	1	2	1	0	47	1	0	0	1	2	2	0	3	1	1	0	0	0	1	2	3	3	1	2	2		68	0	71
13	5	1	0		1	2	1	2	1	2	21000	1	1	2	1	2	2	1	30	2	0	0	1	2	1		1	1	1	0	0	2	0	2	3	3	2	1	1		50	0	60
13	5	1	0		1	2	1	2	1	2	21000	1	1	2	1	2	2	0	50	1	0	1	1	1	1	0	1	1	1	0	0	0	0	2	3	3	1	1	1		74	0	60
13	5	1	0		1	2	1	2	1	2	21000	1	1	2	1	2	1	0	21.2	1	0	0	1	1	1	0	1	1	1	0	0	0	1	2	3	3	9	1	1		86	0	59
13	5	1	0		1	2	1	2	1	2	21000	1	1	2	1	2	2	0	20	1	0	0	1	1	1	0	1	1	1	0	0	0	0	2	3	3	16	1	1		71	0	51
13	5	1	0		1	2	1	2	1	2	21000	1	1	2	1	2	2	0	37	1	0	1	1	1	1		1	1	1	0	0	2	0	2	3	3	2	1	1		77	0	81
13	5	1	0		1	2	1	2	1	2	21000	1	1	2	1	2	1	0	37	2	0	0	1	2	2	0	1	1	1	0	0	0	0	2	3	3	1	1	1		56	0	80
13	5	1	0		1	2	1	2	1	2	21000	1	1	2	1	2	1	0	25	2	0	0	1	2	1	0	1	1	1	0	0	0	1	2	3	3	8	1	1		67	0	77
13	5	1	0		1	2	1	2	1	2	21000	1	1	2	1	2	2	0	53	1	0	1	1	2	1		1	1	1	0	0	2	0	2	3	3	1	2	2		82	0	74
13	5	1	0		1	2	1	2	1	2	21000	1	1	2	1	2	1	0	12	2	0	0	1	1	1		1	1	1	0	0	2	0	2	3	3	1	1	1		65	0	70
13	5	1	0		1	2	1	2	1	2	21000	1	1	2	1	2	2	0	45	1	0	0	1	1	1	0	1	1	1	0	0	0	1	2	3	3	1	2	2		85	0	69
13	5	1	0		1	2	1	2	1	2	21000	1	1	2	1	2	2	0	30	1	0	1	1	1	1	0	1	2	1	1	0	0	1	2	3	3	3	1	1		69	0	39
13	5	1	0		1	2	1	2	1	2	21000	1	1	2	1	2	1	0	68	1	0	1	1	1	1		1	1	1	0	1	2	1	2	3	3	1	1	1		83	0	74
13	5	1	0		1	2	1	2	1	2	21000	1	1	2	1	2	1	1	31	2	1	0	1	1	1		1	1	1	0	0	2	0	2	3	3	1	1	1		51	1	78
13	5	1	0		1	2	1	2	1	2	21000	1	1	2	1	2	1	1	58	2	0	0	1	1	1		1	1	1	0	0	2		2	3	3	1	1	1		49	0	93
13	5	1	0		1	2	1	2	1	2	21000	1	1	2	1	2	1	0	40	2	1	0	1	1	1	0	1	2	1	0	0	0	1	2	3	3	3	1	1		70	1	53
13	5	1	0		1	2	1	2	1	2	21000	1	1	2	1	2	2	0	118	1	0	1	4	1	1		1	1	1	1	0	2	1	2	3	3	1	1	1		84	0	46
13	5	1	0		1	2	1	2	1	2	21000	1	1	2	1	2	2	0	60	1	0	1	4	1	1		1	2	1	1	0	2	1	2	3	3	6	1	1		82	0	48
13	5	1	0		1	2	1	2	1	2	21000	1	1	2	1	2	2	0	42	2	0	0	4	1	1		1	2	1	1	0	2	1	2	3	3	1	1	1		63	0	43
13	5	1	0		1	2	1	2	1	2	21000	1	1	2	1	2	1	1	17	2	0	0	3	1	1		1	1	1	0	0	2	1	2	3	3	5	1	1		54	0	75
13	5	1	0		1	2	1	2	1	2	21000	1	1	2	1	2	1	1	36	1	0	1	3	1	1	0	1	1	1	0	0	0	1	2	3	3	8	1	1		55	0	75
13	5	1	0		1	2	1	2	1	2	21000	1	1	2	1	2	2	0	50	1	0	1	3	2	1		1	2	1	0	0	2	1	2	3	3	3	1	1		87	0	60
13	5	1	0		1	2	1	2	1	2	21000	1	1	2	1	2	2	0	75	1	0	0	3	1	1		1	2	1	0	0	2	1	2	3	3	10	2	1		73	0	57
13	5	1	0		1	2	1	2	1	2	21000	1	1	2	1	2	2	0	40	1	0	1	4	1	1	0	1	1	1	0	1	0	1	2	3	3	10	1	1		79	0	72
9	7	1	0		0	2	0	2	1	1	15390	1	2	1	1	1	2	0	43.75	1	0	1	2	2	1	0	1	2	2	1	1	0	0	1	2	2	4	1	1		75	0	27
9	7	1	0		0	2	0	2	1	1	15390	1	2	1	1	1	2	0	37.5	1	0	0	2	1	1		1	1	1	0	0	2	0	2	2	2	2	1	1		82	0	59
9	7	1	0		0	2	0	2	1	1	15390	1	2	1	1	1	2	0	60	2	0	0	1	1	1		1	2	1	1	1	2	0	2	2	2	1	1	1		65	0	25
9	7	1	0		0	2	0	2	1	1	15390	1	2	1	1	1	2	0	35	2	0	0	1	1	1	0	1	1	2	1	0	0	1	2	2	2	2	1	1		69	0	48
9	7	1	0		0	2	0	2	1	1	15390	1	2	1	1	1	2	0	55	1	0	0	1	2	1	0	1	1	1	0	0	0	1	1	2	2	3	1	1		77	0	55
9	7	1	0		0	2	0	2	1	1	15390	1	2	1	1	1	2	0	37.5	1	0	0	1	1	1		1	2	2	0	0	2	1	2	2	2	4	1	1		72	0	52
9	7	1	0		0	2	0	2	1	1	15390	1	2	1	1	1	2	0	20	1	0	0	1	1	1		1	1	1	0	0	2	0	2	2	2	3	1	1		78	0	62
9	7	1	0		0	2	0	2	1	1	15390	1	2	1	1	1	2	1	40.5	2	0	0	1	1	2		1	1	1	0	0	2	0	2	2	2	2	1	1		43	0	50
9	7	1	0		0	2	0	2	1	1	15390	1	2	1	1	1	2	0	30	1	0	0	2	2	1		1	2	2	1	1	2	1	2	2	2	21	1	1		78	0	30
9	7	1	0		0	2	0	2	1	1	15390	1	2	1	1	1	2	0	45	1	0	0	2	2	1		1	2	1	1	0	2	1	2	2	2	4	1	1		69	0	42
9	7	1	0		0	2	0	2	1	1	15390	1	2	1	1	1	2	0	55	1	0	0	2	2	1		1	1	1	0	0	2	1	2	2	2	1	1	1		81	0	55
9	7	1	0		0	2	0	2	1	1	15390	1	2	1	1	1	2	0	30	1	0	1	2	1	1		1	1	2	0	0	2	0	2	2	2	2	1	1		83	0	52
9	7	1	0		0	2	0	2	1	1	15390	1	2	1	1	1	2	0	55	2	0	1	2	1	1	0	1	1	2	1	0	0	1	2	2	2	7	1	1		70	0	28
9	7	1	0		0	2	0	2	1	1	15390	1	2	1	1	1	2	0	30	1	0	0	2	2	1		1	1	1	1	0	2	1	2	2	2	3	1	1		67	0	38
9	7	1	0		0	2	0	2	1	1	15390	1	2	1	1	1	2	0	50	2	0	0	2	2	1		1	1	2	0	0	2	1	2	2	2	2	1	1		62	0	57
9	7	1	0		0	2	0	2	1	1	15390	1	2	1	1	1	2	0	87.5	2	0	1	2	2	1	0	1	1	1	0	0	0	0	1	2	2	3	1	1		67	0	56
9	7	1	0		0	2	0	2	1	1	15390	1	2	1	1	1	2	0	60	1	0	0	2	1	1		1	1	1	0	0	2	1	2	2	2	2	1	1		68	0	52
9	7	1	0		0	2	0	2	1	1	15390	1	2	1	1	1	2	0	40	1	0	0	2	1	1	1	1	1	1	0	0	1	1	2	2	2	3	1	1		75	0	68
9	7	1	0		0	2	0	2	1	1	15390	1	2	1	1	1	2	1	49.5	2	0	0	1	1	2	0	1	1	1	0	0	0		2	2	2	2	1	1		49	0	63
9	7	1	0		0	2	0	2	1	1	15390	1	2	1	1	1	1	0	30	2	0	0	1	1	1		1	1	1	0	0	2	0	2	2	2	2	1	1		56	0	56
9	7	1	0		0	2	0	2	1	1	15390	1	2	1	1	1	2	1	12.5	2	0	0	1	1	1		1	1	1	0	0	2	0	2	2	2	2	1	1		55	0	55
9	7	1	0		0	2	0	2	1	1	15390	1	2	1	1	1	2	0	50	2	0	0	1	2	1	0	1	1	1	0	0	0		1	2	2	6	1	1		69	0	79
9	7	1	0		0	2	0	2	1	1	15390	1	2	1	1	1	2	0	54	2	0	0	1	2	1		1	1	1	0	0	2	0	2	2	2	10	1	1		60	0	70
9	7	1	0		0	2	0	2	1	1	15390	1	2	1	1	1	2	0	60	1	0	0	3	1	1		1	1	1	1	1	2	0	2	2	2	10	1	1		79	0	48
9	7	1	0		0	2	0	2	1	1	15390	1	2	1	1	1	2	0	48	1	0	1	4	2	1		1	1	1	1	1	2	0	2	2	2	4	1	1		88	0	47
9	7	1	0		0	2	0	2	1	1	15390	1	2	1	1	1	2	0	40	1	0	0	4	1	1	1	1	1	1	1	0	1	0	2	2	2	1	1	1		69	0	43
9	7	1	0		0	2	0	2	1	1	15390	1	2	1	1	1	2	0	60	1	0	1	4	2	1		1	2	1	1	1	2	1	2	2	2	3	1	1		75	0	39
9	7	1	0		0	2	0	2	1	1	15390	1	2	1	1	1	2	0	45	1	0	1	4	2	1	0	1	1	1	1	1	1	1	2	2	2	7	1	1		82	0	35
9	7	1	0		0	2	0	2	1	1	15390	1	2	1	1	1	2	0	45	1	0	1	4	1	1	0	1	1	1	1	0	0	0	2	2	2	2	1	1		76	0	48
9	7	1	0		0	2	0	2	1	1	15390	1	2	1	1	1	2	0	42	1	0	0	4	2	1		1	1	1	1	0	2	0	2	2	2	1	1	1		64	0	42
9	7	1	0		0	2	0	2	1	1	15390	1	2	1	1	1	2	0	20	2	0	0	4	1	1		1	1	1	1	0	2	1	2	2	2	17	1	2		68	0	24
9	7	1	0		0	2	0	2	1	1	15390	1	2	1	1	1	1	0	26.25	1	0	0	3	1	1		1	1	1	0	0	2	1	2	2	2	3	1	1		78	0	75
9	7	1	0		0	2	0	2	1	1	15390	1	2	1	1	1	2	1	37.5	2	0	0	3	1	1		1	1	1	0	0	2	0	2	2	2	2	1	1		46	0	70
9	7	1	0		0	2	0	2	1	1	15390	1	2	1	1	1	2	0	159	1	0	0	4	1	1		1	2	1	0	0	2	0	2	2	2	9	1	1		85	0	52
9	7	1	0		0	2	0	2	1	1	15390	1	2	1	1	1	1	0	80	2	0	0	4	1	1		1	2	1	1	1	2	1	2	2	2	2	1	1		56	0	30
9	7	1	0		0	2	0	2	1	1	15390	1	2	1	1	1	2	0	35	1	0	1	3	1	1		1	1	1	1	0	2	1	2	2	2	13	1	1		79	0	49
9	7	1	0		0	2	0	2	1	1	15390	1	2	1	1	1	2	0	50	2	0	1	4	1	1		1	1	1	1	0	2	0	2	2	2	2	1	2		70	0	43
9	7	1	0		0	2	0	2	1	1	15390	1	2	1	1	1	2	1	60	2	0	0	3	1	2		1	1	1	1	0	2	0	2	2	2	3	1	1		49	0	39
9	7	1	0		0	2	0	2	1	1	15390	1	2	1	1	1	2	0	60	1	0	0	4	2	1		1	1	1	1	0	2	0	2	2	2	16	1	1		72	0	38
9	7	1	0		0	2	0	2	1	1	15390	1	2	1	1	1	2	0	70.5	1	0	0	3	1	1		1	1	1	1	0	2	1	2	2	2	2	1	1		76	0	38
9	7	1	0		0	2	0	2	1	1	15390	1	2	1	1	1	2	0	45	1	0	1	4	1	1		1	1	1	1	0	2	0	2	2	2	2	1	1		75	0	37
9	7	1	0		0	2	0	2	1	1	15390	1	2	1	1	1	2	0	90	1	0	0	4	1	1		1	1	1	1	0	2	1	2	2	2	12	1	1		82	0	36
9	7	1	0		0	2	0	2	1	1	15390	1	2	1	1	1	2	0	36	2	0	0	4	1	1		1	1	1	1	0	2	1	2	2	2	3	1	1		61	0	35
9	7	1	0		0	2	0	2	1	1	15390	1	2	1	1	1	2	0	35	2	0	1	4	1	1		1	2	2	1	0	2	0	2	2	2	16	1	1		71	0	32
9	7	1	0		0	2	0	2	1	1	15390	1	2	1	1	1	2	0	30	1	1	0	4	1	1		1	1	1	1	0	2	1	2	2	2	4	1	1		82	1	30
9	7	1	0		0	2	0	2	1	1	15390	1	2	1	1	1	2	0	30	1	0	0	4	1	1		1	2	2	1	0	2	1	2	2	2	2	1	1		59	0	29
9	7	1	0		0	2	0	2	1	1	15390	1	2	1	1	1	2	0	37.5	1	0	0	3	1	1		1	2	1	1	0	2	1	2	2	2	8	1	1		81	0	28
9	7	1	0		0	2	0	2	1	1	15390	1	2	1	1	1	2	0	78.75	1	0	0	3	1	1	0	1	2	1	1	0	0	1	2	2	2	9	1	1		67	0	25
9	7	1	0		0	2	0	2	1	1	15390	1	2	1	1	1	2	0	76	1	1	0	3	1	1		1	1	1	0	1	2	0	2	2	2	3	1	1		78	1	52
9	7	1	0		0	2	0	2	1	1	15390	1	2	1	1	1	1	1	19	2	0	1	4	1	1		1	1	1	0	0	2		2	2	2	1	1	1		47	0	85
9	7	1	0		0	2	0	2	1	1	15390	1	2	1	1	1	2	1	15	2	0	0	4	1	1		1	1	1	0	0	2	0	2	2	2	2	1	1		42	0	75
9	7	1	0		0	2	0	2	1	1	15390	1	2	1	1	1	2	0	25	1	0	0	4	1	1		1	1	1	0	0	2	0	2	2	2	4	1	1		63	0	66
9	7	1	0		0	2	0	2	1	1	15390	1	2	1	1	1	2	1	45	2	0	0	4	1	1		1	1	1	0	0	2	0	2	2	2	3	1	1		53	0	64
9	7	1	0		0	2	0	2	1	1	15390	1	2	1	1	1	2	0	75	1	0	0	4	1	1		1	1	1	0	0	2	0	2	2	2	2	1	1		66	0	64
9	7	1	0		0	2	0	2	1	1	15390	1	2	1	1	1	1	1	48	2	0	0	4	1	1		1	1	1	0	0	2	1	2	2	2	2	1	1		50	0	62
9	7	1	0		0	2	0	2	1	1	15390	1	2	1	1	1	2	0	62.5	2	0	0	4	1	2	0	1	1	1	0	0	0		2	2	2	5	1	1		77	0	61
9	7	1	0		0	2	0	2	1	1	15390	1	2	1	1	1	2	0	40	1	0	0	3	1	1		1	2	1	0	0	2	0	2	2	2	3	1	1		71	0	61
9	7	1	0		0	2	0	2	1	1	15390	1	2	1	1	1	2	0	30	1	0	0	3	1	1		1	1	1	0	0	2	0	2	2	2	2	1	1		67	0	60
9	7	1	0		0	2	0	2	1	1	15390	1	2	1	1	1	1	0	30	1	0	1	4	1	1		1	1	1	0	0	2	0	2	2	2	6	1	1		79	0	55
9	7	1	0		0	2	0	2	1	1	15390	1	2	1	1	1	1	0	37.5	1	0	1	4	2	2	0	1	1	1	0	0	0	0	2	2	2	3	1	1		64	0	55
9	7	1	0		0	2	0	2	1	1	15390	1	2	1	1	1	2	0	60	1	0	0	4	1	1		1	2	1	0	0	2	1	2	2	2	3	1	1		68	0	52
7	8	1	0		1	2	1	2	1	2	26500	1	1	1	1	2	2	0	80	1	0	1	2	1	1		1	2	2	1	0	2	1	2	1	1	15	2	2		74	0	38
7	8	1	0		1	2	1	2	1	2	26500	1	1	1	1	2	2	0	40	1	0	0	1	2	1		1	2	1	0	1	2	1	2	1	1	4	1	1		79	0	78
7	8	1	0		1	2	1	2	1	2	26500	1	1	1	1	2	2	0	100	1	0	0	1	1	1		1	1	1	0	0	2	1	2	1	1	2	1	1		76	0	67
7	8	1	0		1	2	1	2	1	2	26500	1	1	1	1	2	2	0	23	1	0	0	1	2	1		1	1	1	0	0	2	0	2	1	1	1	2	2		73	0	71
7	8	1	0		1	2	1	2	1	2	26500	1	1	1	1	2	2	0	50	1	0	1	3	1	1		1	1	1	1	1	2	1	2	1	1	16	1	1		82	0	46
7	8	1	0		1	2	1	2	1	2	26500	1	1	1	1	2	2	0	60	2	0	1	3	1	1		1	2	1	1	1	2	1	2	1	1	3	2	2		64	0	46
7	8	1	0		1	2	1	2	1	2	26500	1	1	1	1	2	2	0	150	2	0	0	4	2	1		1	2	1	1	1	2	1	2	1	1	4	2	2		68	0	35
7	8	1	0		1	2	1	2	1	2	26500	1	1	1	1	2	1	0	30	1	0	0	4	2	1		1	1	1	1	1	2	1	2	1	1	16	2	2		63	0	34
7	8	1	0		1	2	1	2	1	2	26500	1	1	1	1	2	2	0	12	1	0	1	4	1	1		1	2	1	1	1	2	1	2	1	1	10	1	1		77	0	28
7	8	1	0		1	2	1	2	1	2	26500	1	1	1	1	2	2	0	41	1	0	1	4	2	1		1	2	2	1	1	2	1	2	1	1	11	1	1		68	0	26
7	8	1	0		1	2	1	2	1	2	26500	1	1	1	1	2	2	0	116	1	0	1	3	1	1	0	1	1	1	1	0	0	1	2	1	1	17	1	1		79	0	46
7	8	1	0		1	2	1	2	1	2	26500	1	1	1	1	2	2	0	37.5	1	0	1	3	1	1		1	1	2	1	0	2	0	2	1	1	6	1	1		76	0	44
7	8	1	0		1	2	1	2	1	2	26500	1	1	1	1	2	2	0	60	2	0	1	4	1	1	0	1	1	1	1	0	0	0	2	1	1	10	2	2		81	0	43
7	8	1	0		1	2	1	2	1	2	26500	1	1	1	1	2	2	0	69	1	0	0	4	2	1	0	1	2	1	1	0	1	1	2	1	1	7	2	2		64	0	38
7	8	1	0		1	2	1	2	1	2	26500	1	1	1	1	2	2	0	40	1	0	1	4	1	1	0	1	1	1	1	0	0	1	2	1	1	15	2	2		62	0	37
7	8	1	0		1	2	1	2	1	2	26500	1	1	1	1	2	2	0	40	1	0	1	4	1	2	0	1	1	1	1	0	0	1	2	1	1	15	2	2		62	0	37
7	8	1	0		1	2	1	2	1	2	26500	1	1	1	1	2	2	0	88	2	0	0	4	2	1	0	1	1	1	1	0	0	1	2	1	1	9	2	2		65	0	35
7	8	1	0		1	2	1	2	1	2	26500	1	1	1	1	2	2	0	48	1	1	0	4	2	1		3	1	1	1	0	2	1	2	1	1	16	2	2		84	1	31
7	8	1	0		1	2	1	2	1	2	26500	1	1	1	1	2	2	0	20	1	1	1	3	1	2		1	1	1	1	0	2	1	2	1	1	18	1	1		78	1	26
7	8	1	0		1	2	1	2	1	2	26500	1	1	1	1	2	2	0	45	1	0	0	4	2	2	0	1	1	1	0	0	0	0	2	1	1	3	2	2		61	0	63
7	8	1	0		1	2	1	2	1	2	26500	1	1	1	1	2	2	0	45	1	0	0	4	2	2	0	1	1	1	0	0	0	0	2	1	1	3	2	2		61	0	63
7	8	1	0		1	2	1	2	1	2	26500	1	1	1	1	2	2	0	40	1	0	0	4	2	1	0	3	2	1	0	1	1	1	2	1	1	13	2	2		81	0	60
7	8	1	0		1	2	1	2	1	2	26500	1	1	1	1	2	2	0	25	1	0	1	4	1	1	1	1	1	1	0	1	1	0	2	1	1	2	1	2		67	0	56
7	8	1	0		1	2	1	2	1	2	26500	1	1	1	1	2	2	0	80	1	0	1	4	2	1	0	1	1	1	0	1	1	1	2	1	1	7	1	1		84	0	53
7	8	1	0		1	2	1	2	1	2	26500	1	1	1	1	2	2	0	20	1	0	1	3	1	1		1	1	1	0	0	2	0	2	1	1	5	2	2		76	0	78
7	8	1	0		1	2	1	2	1	2	26500	1	1	1	1	2	2	0	28	1	0	1	3	1	1	0	1	1	1	0	0	0	1	2	1	1	4	1	1		59	0	76
7	8	1	0		1	2	1	2	1	2	26500	1	1	1	1	2	2	0	25	1	1	0	3	2	1		1	1	1	0	0	2	0	2	1	1	9	1	1		71	1	72
7	8	1	0		1	2	1	2	1	2	26500	1	1	1	1	2	2	0	130	2	1	1	4	2	1		1	1	1	0	0	2	1	2	1	1	11	2	2		79	1	71
7	8	1	0		1	2	1	2	1	2	26500	1	1	1	1	2	2	0	67.5	1	0	1	3	1	1		1	1	1	0	0	2	1	2	1	1	10	1	1		73	0	66
7	8	1	0		1	2	1	2	1	2	26500	1	1	1	1	2	2	1	15	1	0	0	4	1	1		1	1	1	0	0	2	0	2	1	1	6	1	1		51	0	62
7	8	1	0		1	2	1	2	1	2	26500	1	1	1	1	2	2	1	15	1	0	0	4	1	1		1	1	1	0	0	2	0	2	1	1	6	1	1		51	0	62
7	8	1	0		1	2	1	2	1	2	26500	1	1	1	1	2	2	0	120	1	0	1	3	1	1		1	1	1	0	0	2	1	2	1	1	6	1	1		70	0	61
7	8	1	0		1	2	1	2	1	2	26500	1	1	1	1	2	2	0	100	1	0	1	3	2	1		1	1	1	0	0	2	1	2	1	1	13	1	1		86	0	60
7	8	1	0		1	2	1	2	1	2	26500	1	1	1	1	2	2	0	80	1	0	0	3	1	1		1	1	1	0	0	2	1	2	1	1	12	2	2		80	0	59
7	8	1	0		1	2	1	2	1	2	26500	1	1	1	1	2	2	1	28	1	0	0	4	1	1		1	1	1	0	0	2	1	2	1	1	9	2	2		55	0	58
7	8	1	0		1	2	1	2	1	2	26500	1	1	1	1	2	2	0	22	1	0	0	3	1	1		1	1	1	0	0	2	0	2	1	1	2	1	1		64	0	57
7	8	1	0		1	2	1	2	1	2	26500	1	1	1	1	2	2	1	35	1	0	1	4	2	1		1	1	1	0	0	2	1	2	1	1	13	2	2		53	0	55
7	8	1	0		1	2	1	2	1	2	26500	1	1	1	1	2	2	0	30	1	0	1	3	1	1		1	1	1	0	0	2	1	2	1	1	5	1	1		59	0	55
7	8	1	0		1	2	1	2	1	2	26500	1	1	1	1	2	1	0	38	1	0	0	4	2	2	0	1	1	1	0	0	0	1	2	1	1	20	2	2		71	0	52
7	8	1	0		1	2	1	2	1	2	26500	1	1	1	1	2	2	0	50	2	0	0	3	1	1		1	1	1	1	0	2	1	2	1	1	17	2	2		67	0	49
7	8	1	0		1	2	1	2	1	2	26500	1	1	1	1	2	1	0	40	1	0	1	4	2	2	0	1	1	1	1	0	0	1	2	1	1	2	2	2		67	0	47
7	8	1	0		1	2	1	2	1	2	26500	1	1	1	1	2	2	0	55	1	0	1	4	1	1		1	1	1	1	0	2	1	2	1	1	12	1	1		89	0	46
7	8	1	0		1	2	1	2	1	2	26500	1	1	1	1	2	1	0	30	1	0	0	4	2	1		1	1	1	1	0	2	0	2	1	1	7	2	2		58	0	44
7	8	1	0		1	2	1	2	1	2	26500	1	1	1	1	2	2	0	80	1	0	0	4	1	2	0	1	1	1	1	0	0	1	2	1	1	1	2	2		71	0	40
7	8	1	0		1	2	1	2	1	2	26500	1	1	1	1	2	2	0	41.25	1	0	0	4	2	1		1	1	1	1	0	2	1	2	1	1	4	2	2		76	0	39
7	8	1	0		1	2	1	2	1	2	26500	1	1	1	1	2	2	0	120	1	0	0	3	2	1		1	2	1	1	0	2	1	2	1	1	11	1	1		92	0	37
7	8	1	0		1	2	1	2	1	2	26500	1	1	1	1	2	2	0	120	1	0	0	3	2	1		1	2	1	1	0	2	1	2	1	1	6	1	1		92	0	37
7	8	1	0		1	2	1	2	1	2	26500	1	1	1	1	2	2	1	70	1	0	0	4	2	1	1	1	1	1	1	0	1	1	2	1	1	4	2	2		54	0	37
7	8	1	0		1	2	1	2	1	2	26500	1	1	1	1	2	2	0	50	1	0	0	4	2	1		3	2	1	1	0	2	1	2	1	1	14	1	1		87	0	34
7	8	1	0		1	2	1	2	1	2	26500	1	1	1	1	2	2	0	25	1	0	0	4	1	1		1	1	1	0	1	2	0	2	1	1	7	1	1		72	0	56
7	8	1	0		1	2	1	2	1	2	26500	1	1	1	1	2	2	0	32.25	1	0	0	4	1	1		1	1	1	0	0	2	0	2	1	1	15	2	2		73	0	77
7	8	1	0		1	2	1	2	1	2	26500	1	1	1	1	2	1	0	67.5	2	0	0	3	2	1		1	1	2	0	0	2	1	2	1	1	6	2	2		67	0	76
7	8	1	0		1	2	1	2	1	2	26500	1	1	1	1	2	2	0	60	1	0	0	4	1	1		1	1	1	0	0	2	1	2	1	1	14	2	2		74	0	75
7	8	1	0		1	2	1	2	1	2	26500	1	1	1	1	2	2	0	23	1	0	1	4	1	1		1	1	1	0	0	2		2	1	1	17	1	1		75	0	73
7	8	1	0		1	2	1	2	1	2	26500	1	1	1	1	2	2	0	35	2	0	1	3	2	1		1	1	1	0	0	2	0	2	1	1	14	2	2		66	0	72
7	8	1	0		1	2	1	2	1	2	26500	1	1	1	1	2	2	0	50	2	0	0	4	1	1		1	1	1	0	0	2	0	2	1	1	1	1	1		62	0	72
7	8	1	0		1	2	1	2	1	2	26500	1	1	1	1	2	2	0	70	1	0	1	4	2	1		1	1	1	0	0	2	0	2	1	1	18	2	2		68	0	69
7	8	1	0		1	2	1	2	1	2	26500	1	1	1	1	2	2	0	50	1	0	0	3	1	1		1	1	1	0	0	2	1	2	1	1	7	1	1		81	0	59
1	9	1	0		1	2	1	2	1	2	31621	1	2	2	2	2	2	0	120	1	0	1	2	2	2	0	3	2	1	1	1	1	1	1	3	1	12	2	2		72	0	29
1	9	1	0		1	2	1	2	1	2	31621	1	2	2	2	2	2	0	90	1	0	1	2	2	2	0	3	2	2	1	1	1	1	1	3	1	10	2	2	6	61	0	28
1	9	1	0		1	2	1	2	1	2	31621	1	2	2	2	2	2	0	80	1	0	1	2	2	1		1	2	1	1	1	2	1	1	3	1	6	2	1	7	61	0	28
1	9	1	0		1	2	1	2	1	2	31621	1	2	2	2	2	2	0	60	1	0	1	2	2	2	0	3	2	2	1	1	1	1	1	3	1	7	2	2		69	0	27
1	9	1	0		1	2	1	2	1	2	31621	1	2	2	2	2	2	0	70	1	0	0	2	2	1		3	2	1	1	1	2	1	2	3	1	3	2	2	6	62	0	27
1	9	1	0		1	2	1	2	1	2	31621	1	2	2	2	2	2	0	90	1	0	0	2	2	1	0	3	2	2	1	1	1	1	1	3	1	8	2	2		68	0	21
1	9	1	0		1	2	1	2	1	2	31621	1	2	2	2	2	2	0	135	1	0	1	2	2	2	1	3	2	2	1	1	1	1	1	3	1	10	2	2		68	0	19
1	9	1	0		1	2	1	2	1	2	31621	1	2	2	2	2	2	0	120	1	1	1	2	2	2	0	3	2	2	1	1	1	1	1	3	1	9	2	2	8	75	1	32
1	9	1	0		1	2	1	2	1	2	31621	1	2	2	2	2	1	0	60	1	1	0	2	1	2	1	1	2	2	1	1	1	1	2	3	1	6	2	2	6	68	1	32
1	9	1	0		1	2	1	2	1	2	31621	1	2	2	2	2	2	0	80	2	1	0	2	1	1		3	1	2	1	1	2	1	2	3	1	8	2	2	7	73	1	27
1	9	1	0		1	2	1	2	1	2	31621	1	2	2	2	2	2	0	30	1	0	0	2	2	1	1	1	2	1	1	1	1	1	2	3	1	10	2	2	5	71	0	22
1	9	1	0		1	2	1	2	1	2	31621	1	2	2	2	2	2	0	67.5	1	0	1	2	2	2	0	3	2	1	1	1	1	1	2	3	1	10	2	2	2	78	0	35
1	9	1	0		1	2	1	2	1	2	31621	1	2	2	2	2	2	0	40	1	0	1	2	1	2	0	3	2	1	1	1	0	0	1	3	1	6	2	2	6	78	0	32
1	9	1	0		1	2	1	2	1	2	31621	1	2	2	2	2	2	0	60	2	0	0	2	2	2	0	1	1	1	1	1	0	0	2	3	1	6	2	2	4	68	0	31
1	9	1	0		1	2	1	2	1	2	31621	1	2	2	2	2	2	0	60	1	0	1	2	2	2	0	3	2	1	1	1	0	1	1	3	1	5	2	2	5	75	0	30
1	9	1	0		1	2	1	2	1	2	31621	1	2	2	2	2	2	0	90	1	0	1	2	2	2	0	3	2	1	1	1	1	1	1	3	1	5	2	2	6	68	0	28
1	9	1	0		1	2	1	2	1	2	31621	1	2	2	2	2	2	0	80	1	0	1	2	1	2	0	1	2	1	1	1	1	1	1	3	1	10	2	2		80	0	26
1	9	1	0		1	2	1	2	1	2	31621	1	2	2	2	2	1	0	90	1	1	1	2	1	2		1	2	2	1	0	2	1	1	3	1	9	2	2		62	1	21
1	9	1	0		1	2	1	2	1	2	31621	1	2	2	2	2	2	0	80	1	0	1	2	2	2	1	3	2	2	1	1	1	1	2	3	1	3	2	2	4	69	0	47
1	9	1	0		1	2	1	2	1	2	31621	1	2	2	2	2	2	0	40	1	0	0	2	2	1		1	1	1	1	1	2	1	2	3	1	3	2	2		60	0	46
1	9	1	0		1	2	1	2	1	2	31621	1	2	2	2	2	2	0	70	1	0	0	2	1	1		3	2	1	1	0	2	1	2	3	1	2	2	2	6	59	0	35
1	9	1	0		1	2	1	2	1	2	31621	1	2	2	2	2	2	0	40	1	0	1	2	1	1		1	1	1	1	0	2	1	1	3	1	8	2	2	5	60	0	32
1	9	1	0		1	2	1	2	1	2	31621	1	2	2	2	2	2	0	90	1	0	1	2	2	2	0	3	2	2	1	0	1	1	1	3	1	6	2	2	3	64	0	32
1	9	1	0		1	2	1	2	1	2	31621	1	2	2	2	2	1	0	30	1	0	0	2	2	2	1	3	2	1	1	0	1	1	2	3	1	4	2	2	4	67	0	26
1	9	1	0		1	2	1	2	1	2	31621	1	2	2	2	2	2	0	100	1	0	1	2	1	1	0	1	2	1	1	0	1	1	1	3	1	6	2	1	6	79	0	41
1	9	1	0		1	2	1	2	1	2	31621	1	2	2	2	2	2	0	60	1	0	1	2	2	2	0	3	1	1	0	1	1	1	2	3	1	15	2	2	6	67	0	58
1	9	1	0		1	2	1	2	1	2	31621	1	2	2	2	2	2	0	67.5	1	0	0	2	1	1		3	1	2	0	1	2	0	2	3	1	6	2	2		74	0	50
1	9	1	0		1	2	1	2	1	2	31621	1	2	2	2	2	2	0	80	1	0	0	2	2	1		1	1	1	0	0	2	1	1	3	1	3	2	2	1	78	0	73
1	9	1	0		1	2	1	2	1	2	31621	1	2	2	2	2	2	0	80	1	0	1	2	2	1	0	1	2	2	1	1	1	1	1	3	1	4	2	1	2	67	0	28
1	9	1	0		1	2	1	2	1	2	31621	1	2	2	2	2	2	0	60	1	0	1	2	2	2	0	3	2	2	1	1	1	1	1	3	1	6	2	2	3	69	0	35
1	9	1	0		1	2	1	2	1	2	31621	1	2	2	2	2	2	0	60	1	0	1	2	2	2	0	3	1	1	1	1	1	1	2	3	1	6	2	2	8	75	0	33
1	9	1	0		1	2	1	2	1	2	31621	1	2	2	2	2	2	0	75	1	0	0	2	1	2	0	3	2	2	1	1	1	1	1	3	1	7	2	2	4	63	0	31
1	9	1	0		1	2	1	2	1	2	31621	1	2	2	2	2	2	0	60	2	0	1	2	2	2	1	1	1	1	1	1	1	1	1	3	1	5	2	2	5	67	0	31
1	9	1	0		1	2	1	2	1	2	31621	1	2	2	2	2	2	0	30	2	0	1	2	2	2	0	1	1	1	1	1	1	1	2	3	1	3	2	2	5	68	0	30
1	9	1	0		1	2	1	2	1	2	31621	1	2	2	2	2	2	0	40	1	1	0	2	2	1	1	3	1	1	1	0	1	1	2	3	1	10	2	2	5	65	1	26
1	9	1	0		1	2	1	2	1	2	31621	1	2	2	2	2	2	0	18	2	0	1	2	1	1	1	3	2	1	1	1	1	0	1	3	1	4	2	1	5	78	0	18
1	9	1	0		1	2	1	2	1	2	31621	1	2	2	2	2	2	0	75	2	0	0	2	1	2	0	1	1	1	1	1	1	1	1	3	1	1	2	1		69	0	16
1	9	1	0		1	2	1	2	1	2	31621	1	2	2	2	2	1	1	30	1	0	1	2	1	2	0	1	2	1	1	1	0	1	2	3	1	5	2	2		53	0	48
1	9	1	0		1	2	1	2	1	2	31621	1	2	2	2	2	2	0	70	1	0	1	2	2	2	0	3	2	2	1	1	1	1	1	3	1	6	2	2	3	65	0	40
1	9	1	0		1	2	1	2	1	2	31621	1	2	2	2	2	2	0	50	1	0	1	2	1	2		1	2	1	1	1	2	0	1	3	1	5	2	2	3	79	0	37
1	9	1	0		1	2	1	2	1	2	31621	1	2	2	2	2	2	0	60	2	0	0	2	2	2		1	2	2	1	0	2	1	2	3	1	6	2	2		72	0	34
1	9	1	0		1	2	1	2	1	2	31621	1	2	2	2	2	1	1	20	2	0	0	2	2	2	0	1	1	1	1	0	1	1	2	3	1	3	2	2		46	0	31
1	9	1	0		1	2	1	2	1	2	31621	1	2	2	2	2	2	0	90	1	0	0	2	2	1	0	3	1	1	1	0	1	1	1	3	1	5	2	1	3	70	0	30
1	9	1	0		1	2	1	2	1	2	31621	1	2	2	2	2	2	0	30	1	0	0	2	1	2	0	1	1	1	1	0	0	0	1	3	1	4	2	2	3	79	0	49
1	9	1	0		1	2	1	2	1	2	31621	1	2	2	2	2	2	0	60	1	0	1	2	1	2	0	1	1	1	1	0	1	1	2	3	1	3	2	2	5	68	0	47
1	9	1	0		1	2	1	2	1	2	31621	1	2	2	2	2	2	0	30	1	0	0	2	1	2		1	1	1	1	0	2	0	1	3	1	1	2	2	3	67	0	47
1	9	1	0		1	2	1	2	1	2	31621	1	2	2	2	2	2	1	30	2	0	0	2	1	1	0	1	1	1	1	0	1	1	2	3	1	8	1	1		55	0	41
1	9	1	0		1	2	1	2	1	2	31621	1	2	2	2	2	2	0	52.5	2	0	0	2	2	1		1	2	1	1	0	2	1	2	3	1	4	2	2	3	59	0	40
1	9	1	0		1	2	1	2	1	2	31621	1	2	2	2	2	2	0	100	1	0	0	2	2	2		1	2	1	1	0	2	1	2	3	1	6	2	2		76	0	31
1	9	1	0		1	2	1	2	1	2	31621	1	2	2	2	2	2	0	60	1	0	1	2	2	2	0	1	1	1	1	0	1	1	2	3	1	5	2	2	3	59	0	31
1	9	1	0		1	2	1	2	1	2	31621	1	2	2	2	2	1	0	30	2	0	0	2	1	2	0	1	1	1	1	0	0	0	1	3	1	2	2	2	4	58	0	48
1	9	1	0		1	2	1	2	1	2	31621	1	2	2	2	2	2	0	60	1	0	1	2	2	2	0	1	2	1	1	0	1	1	2	3	1	6	2	2	3	74	0	45
1	9	1	0		1	2	1	2	1	2	31621	1	2	2	2	2	2	0	60	1	0	0	2	2	2	0	1	1	1	1	0	0	1	2	3	1	10	2	2	3	62	0	41
1	9	1	0		1	2	1	2	1	2	31621	1	2	2	2	2	2	0	80	1	0	1	2	1	1	0	1	2	2	1	0	0	0	1	3	1	6	2	2	4	76	0	40
1	9	1	0		1	2	1	2	1	2	31621	1	2	2	2	2	2	0	45	1	0	1	2	2	2	0	3	1	1	1	0	0	1	2	3	1	6	2	2		75	0	40
1	9	1	0		1	2	1	2	1	2	31621	1	2	2	2	2	2	0	60	2	0	0	2	1	1	0	1	1	1	1	0	0	0	1	3	1	1	2	1	2	59	0	39
1	9	1	0		1	2	1	2	1	2	31621	1	2	2	2	2	2	0	67.5	1	0	1	2	1	1	0	1	1	2	1	0	0	0	1	3	1	4	2	2	3	67	0	38
1	9	1	0		1	2	1	2	1	2	31621	1	2	2	2	2	2	0	50	1	0	1	2	1	2	0	1	2	2	1	0	0	1	1	3	1	5	2	2	4	75	0	36
1	9	1	0		1	2	1	2	1	2	31621	1	2	2	2	2	2	0	52.5	1	1	0	2	2	1	0	3	1	1	0	1	1	1	2	3	1	5	2	2		69	1	52
1	9	1	0		1	2	1	2	1	2	31621	1	2	2	2	2	2	0	30	1	0	1	2	2	1	0	1	1	1	0	1	1	1	1	3	1	5	2	2		69	0	54
1	9	1	0		1	2	1	2	1	2	31621	1	2	2	2	2	2	0	30	1	0	1	2	1	2		1	2	1	0	1	2	0	1	3	1	1	2	2	4	71	0	72
1	9	1	0		1	2	1	2	1	2	31621	1	2	2	2	2	1	0	60	1	1	0	2	1	2	0	1	1	1	0	0	0	1	1	3	1	8	2	2	0	69	1	70
1	9	1	0		1	2	1	2	1	2	31621	1	2	2	2	2	2	0	45	1	0	0	2	1	1		1	1	1	0	0	2	1	2	3	1	6	2	2		59	0	61
1	9	1	0		1	2	1	2	1	2	31621	1	2	2	2	2	2	0	80	2	0	0	2	2	2		1	1	2	0	0	2	0	2	3	1	1	2	2	2	64	0	59
1	9	1	0		1	2	1	2	1	2	31621	1	2	2	2	2	2	0	90	1	0	1	2	1	1	0	1	1	2	0	0	1	0	1	3	1	4	2	2	2	70	0	57
1	9	1	0		1	2	1	2	1	2	31621	1	2	2	2	2	2	0	60	1	0	0	2	1	2		1	2	2	0	0	2	0	1	3	1	4	2	2	3	80	0	55
1	9	1	0		1	2	1	2	1	2	31621	1	2	2	2	2	1	0	20	1	1	0	2	1	2	0	1	1	1	0	0	0	1	2	3	1	2	2	2	1	58	1	64
1	9	1	0		1	2	1	2	1	2	31621	1	2	2	2	2	1	0	45	1	1	1	2	1	2	0	1	1	1	0	0	0	1	2	3	1	6	2	2	1	70	1	50
1	9	1	0		1	2	1	2	1	2	31621	1	2	2	2	2	1	0	20	1	0	1	2	1	2	0	1	1	2	0	0	0	1	1	3	1	1	2	1	5	57	0	55
1	9	1	0		1	2	1	2	1	2	31621	1	2	2	2	2	2	0	60	1	0	0	2	1	2	0	1	1	1	0	0	0	1	2	3	1	6	2	2	2	78	0	51
1	9	1	0		1	2	1	2	1	2	31621	1	2	2	2	2	2	0	30	2	0	0	2	1	2		1	1	1	0	0	2	1	1	3	1	1	2	2	2	56	0	50
1	9	1	0		1	2	1	2	1	2	31621	1	2	2	2	2	2	0	25	1	0	1	1	1	2	0	1	1	1	1	1	0	1	1	3	1	2	2	2	4	62	0	37
1	9	1	0		1	2	1	2	1	2	31621	1	2	2	2	2	2	0	90	1	0	1	1	1	1	1	1	2	1	1	0	1	1	1	3	1	1	2	2	2	64	0	45
1	9	1	0		1	2	1	2	1	2	31621	1	2	2	2	2	2	0	26.25	1	0	1	1	1	2	0	1	1	1	1	0	1	1	1	3	1	2	2	2	4	70	0	42
1	9	1	0		1	2	1	2	1	2	31621	1	2	2	2	2	2	0	50	1	0	1	1	1	2	0	1	1	2	1	0	0	1	1	3	1	4	2	2	3	75	0	48
1	9	1	0		1	2	1	2	1	2	31621	1	2	2	2	2	2	0	45	1	0	0	1	1	2	0	1	2	2	1	0	0	0	1	3	1	4	2	2	2	69	0	44
1	9	1	0		1	2	1	2	1	2	31621	1	2	2	2	2	2	0	50	1	0	0	1	1	2	0	1	1	1	0	0	0	1	1	3	1	1	2	2	0	66	0	74
1	9	1	0		1	2	1	2	1	2	31621	1	2	2	2	2	2	0	30	2	0	1	1	1	2		1	1	2	0	0	2	0	1	3	1	3	2	2	1	68	0	70
1	9	1	0		1	2	1	2	1	2	31621	1	2	2	2	2	2	0	100	1	0	1	2	2	1	0	3	2	2	1	0	0	1	1	3	1	3	2	2		69	0	32
1	9	1	0		1	2	1	2	1	2	31621	1	2	2	2	2	2	0	100	1	0	0	2	2	1		1	2	2	1	0	2	1	2	3	1	8	2	2	6	76	0	21
1	9	1	0		1	2	1	2	1	2	31621	1	2	2	2	2	2	0	30	1	0	1	2	1	1	1	1	1	1	1	0	1	1	1	3	1	4	2	2		56	0	39
1	9	1	0		1	2	1	2	1	2	31621	1	2	2	2	2	2	0	60	1	0	1	2	2	1	0	1	1	1	0	0	1	1	2	3	1	3	2	2		61	0	57
1	9	1	0		1	2	1	2	1	2	31621	1	2	2	2	2	1	0	60	2	0	0	2	1	1	0	1	1	1	1	0	0	1	1	3	1	5	2	2		60	0	35
1	9	1	0		1	2	1	2	1	2	31621	1	2	2	2	2	2	0	30	2	0	0	2	1	1		1	1	1	1	0	2	1	2	3	1	3	2	2		60	0	33
1	9	1	0		1	2	1	2	1	2	31621	1	2	2	2	2	2	0	30	1	0	0	2	1	1	0	1	1	1	1	0	0	0	2	3	1	3	2	2		59	0	48
1	9	1	0		1	2	1	2	1	2	31621	1	2	2	2	2	2	0	90	1	0	0	2	1	1	0	1	1	1	1	0	0	1	2	3	1	6	2	2		78	0	47
1	9	1	0		1	2	1	2	1	2	31621	1	2	2	2	2	2	0	50	2	0	1	2	1	2	0	1	1	1	1	0	0	0	1	3	1	1	2	2	4	66	0	39
1	9	1	0		1	2	1	2	1	2	31621	1	2	2	2	2	2	0	87.5	2	1	0	2	1	1	0	1	1	1	0	0	0	0	2	3	1	3	2	2		67	1	56
1	9	1	0		1	2	1	2	1	2	31621	1	2	2	2	2	2	0	40	1	0	0	2	1	1		1	1	1	0	0	2	1	2	3	1	4	2	2	5	64	0	56
1	9	1	0		1	2	1	2	1	2	31621	1	2	2	2	2	2	1	90	1	0	0	4	1	1		3	2	2	1	1	2	1	2	3	1	10	2	2		54	0	33
1	9	1	0		1	2	1	2	1	2	31621	1	2	2	2	2	2	0	80	1	0	0	3	1	2		3	2	1	1	0	2	1	2	3	1	3	2	2	6	64	0	27
1	9	1	0		1	2	1	2	1	2	31621	1	2	2	2	2	1	0	80	2	1	0	4	2	1		1	2	1	0	0	2	1	1	3	1	1	2	1		64	1	77
1	9	1	0		1	2	1	2	1	2	31621	1	2	2	2	2	2	0	40	1	0	0	3	2	1		1	2	2	0	0	2	1	2	3	1	1	2	2	3	72	0	61
13	10	1	0		0	2	1	2	0	2	17800	1	2	1	1	2	2	0	45	1	0	0	2	2	2	0	3	1	1	1	1	1	1	2	3	1	3	2	2		67	0	32
13	10	1	0		0	2	1	2	0	2	17800	1	2	1	1	2	1	0	75	1	0	1	2	1	1		1	1	1	1	1	2	1	2	3	1	12	1	2		81	0	31
13	10	1	0		0	2	1	2	0	2	17800	1	2	1	1	2	2	0	76.5	1	0	0	2	1	1		1	2	1	1	1	2	1	1	3	1	9	2	2		81	0	31
13	10	1	0		0	2	1	2	0	2	17800	1	2	1	1	2	2	0	67.5	1	0	1	2	2	1	0	3	2	1	1	1	1	0	2	3	1	9	2	2		68	0	28
13	10	1	0		0	2	1	2	0	2	17800	1	2	1	1	2	2	0	75	1	0	0	2	2	1	0	3	2	1	1	1	1	1	2	3	1	10	2	2		73	0	25
13	10	1	0		0	2	1	2	0	2	17800	1	2	1	1	2	2	0	35	1	0	0	2	2	2	1	1	2	1	1	1	1	1	1	3	1	3	2	2		62	0	45
13	10	1	0		0	2	1	2	0	2	17800	1	2	1	1	2	2	0	35	1	0	1	2	2	1	0	3	2	1	1	0	1	1	2	3	1	5	1	2		62	0	31
13	10	1	0		0	2	1	2	0	2	17800	1	2	1	1	2	2	0	80	1	0	0	2	2	1		1	2	2	1	0	2	0	2	3	1	12	1	1		80	0	35
13	10	1	0		0	2	1	2	0	2	17800	1	2	1	1	2	2	0	51	1	0	1	2	2	2	0	3	2	1	0	1	1	1	1	3	1	12	1	2		83	0	56
13	10	1	0		0	2	1	2	0	2	17800	1	2	1	1	2	2	0	50	1	0	0	2	2	1		1	1	1	0	0	2	0	2	3	1	60	1	1		81	0	51
13	10	1	0		0	2	1	2	0	2	17800	1	2	1	1	2	2	0	40	1	0	0	2	2	2		1	1	1	1	1	2	1	2	3	1	2	1	1		63	0	35
13	10	1	0		0	2	1	2	0	2	17800	1	2	1	1	2	2	0	75	1	1	0	2	1	2	1	1	2	1	1	0	1	1	2	3	1	6	2	2	5	74	1	31
13	10	1	0		0	2	1	2	0	2	17800	1	2	1	1	2	2	0	80	1	0	0	2	1	1	0	1	2	1	1	1	0	0	1	3	1	14	2	2		86	0	22
13	10	1	0		0	2	1	2	0	2	17800	1	2	1	1	2	2	0	40	1	0	0	2	1	1	0	1	2	1	1	1	1	1	2	3	1	3	2	2		68	0	47
13	10	1	0		0	2	1	2	0	2	17800	1	2	1	1	2	2	0	78.75	1	0	0	2	2	2	0	3	2	2	1	1	1	1	2	3	1	2	2	2		68	0	45
13	10	1	0		0	2	1	2	0	2	17800	1	2	1	1	2	2	0	20	1	0	0	2	2	2	0	3	2	1	1	1	1	1	2	3	1	2	2	2		56	0	45
13	10	1	0		0	2	1	2	0	2	17800	1	2	1	1	2	2	0	30	2	0	0	2	2	1	0	1	1	1	1	1	0	0	1	3	1	5	2	2		58	0	41
13	10	1	0		0	2	1	2	0	2	17800	1	2	1	1	2	2	0	48	1	0	1	2	2	1	0	1	2	1	1	0	0	0	2	3	1	12	2	2		83	0	31
13	10	1	0		0	2	1	2	0	2	17800	1	2	1	1	2	1	0	39	1	0	0	2	1	1		1	2	1	1	0	2	1	2	3	1	8	1	1		81	0	23
13	10	1	0		0	2	1	2	0	2	17800	1	2	1	1	2	2	0	45	1	0	1	2	2	1	0	3	1	2	1	0	1	1	2	3	1	12	2	2		68	0	43
13	10	1	0		0	2	1	2	0	2	17800	1	2	1	1	2	2	0	40	1	1	0	2	2	1		1	1	1	1	0	2	0	2	3	1	8	2	2		72	1	41
13	10	1	0		0	2	1	2	0	2	17800	1	2	1	1	2	2	0	75	1	0	0	2	1	1	0	1	1	1	1	0	0	0	1	3	1	14	2	2	6	81	0	32
13	10	1	0		0	2	1	2	0	2	17800	1	2	1	1	2	1	0	50	1	0	1	2	2	1	0	1	2	1	1	0	0	0	1	3	1	10	2	2	4	82	0	28
13	10	1	0		0	2	1	2	0	2	17800	1	2	1	1	2	2	0	60	1	0	1	2	2	1		1	2	1	1	0	2	1	2	3	1	15	1	1		82	0	27
13	10	1	0		0	2	1	2	0	2	17800	1	2	1	1	2	2	0	48	1	0	1	2	1	1		1	1	1	1	0	2	0	2	3	1	16	2	2		81	0	45
13	10	1	0		0	2	1	2	0	2	17800	1	2	1	1	2	2	0	44	1	0	0	2	1	1		1	1	1	1	0	2	0	2	3	1	6	1	1		81	0	41
13	10	1	0		0	2	1	2	0	2	17800	1	2	1	1	2	1	0	67.5	2	0	0	2	2	1		1	1	1	1	0	2	0	2	3	1	3	1	1		59	0	40
13	10	1	0		0	2	1	2	0	2	17800	1	2	1	1	2	2	0	55	1	0	0	2	2	1	0	1	1	1	1	0	0	0	1	3	1	7	1	1		79	0	39
13	10	1	0		0	2	1	2	0	2	17800	1	2	1	1	2	2	0	30	2		0	2	2	1	0	1	1	1	1	0	0	0	2	3	1	2	2	2		66		49
13	10	1	0		0	2	1	2	0	2	17800	1	2	1	1	2	2	0	36	2	1	0	2	2	2		1	1	1	0	1	2	1	2	3	1	3	1	2		67	1	58
13	10	1	0		0	2	1	2	0	2	17800	1	2	1	1	2	2	0	40	1	0	0	2	2	1		1	1	1	0	1	2	1	2	3	1	5	1	1		71	0	58
13	10	1	0		0	2	1	2	0	2	17800	1	2	1	1	2	1	0	60	2	0	0	2	1	1	1	1	1	1	0	1	1	0	1	3	1	2	2	2	5	61	0	58
13	10	1	0		0	2	1	2	0	2	17800	1	2	1	1	2	2	0	70	1	0	0	2	2	1		1	1	1	0	1	2	1	2	3	1	3	1	1		68	0	52
13	10	1	0		0	2	1	2	0	2	17800	1	2	1	1	2	2	0	80	1	0	0	2	2	1	0	1	1	1	0	1	1	1	2	3	1	13	1	1		78	0	51
13	10	1	0		0	2	1	2	0	2	17800	1	2	1	1	2	2	0	63	1	0	1	2	2	2	0	1	1	1	0	1	1	1	1	3	1	6	2	2	4	76	0	51
13	10	1	0		0	2	1	2	0	2	17800	1	2	1	1	2	1	0	50	2	0	0	2	2	2	0	3	1	1	0	1	0	0	2	3	1	4	2	2		68	0	67
13	10	1	0		0	2	1	2	0	2	17800	1	2	1	1	2	2	0	45	1	0	0	2	1	1		1	1	1	0	1	2	1	2	3	1	5	1	1		61	0	65
13	10	1	0		0	2	1	2	0	2	17800	1	2	1	1	2	2	1	52.5	2	0	0	2	1	1	0	1	1	1	0	0	0	0	2	3	1	2	1	2		49	0	62
13	10	1	0		0	2	1	2	0	2	17800	1	2	1	1	2	2	0	56	1	0	0	2	1	1		1	2	2	0	0	2	1	2	3	1	4	2	2		69	0	60
13	10	1	0		0	2	1	2	0	2	17800	1	2	1	1	2	1	0	40	2	0	0	2	2	2	0	3	1	1	0	0	0	1	2	3	1	2	1	1		56	0	67
13	10	1	0		0	2	1	2	0	2	17800	1	2	1	1	2	2	0	34	2	1	0	2	2	1		1	1	1	0	0	2	0	2	3	1	4	2	2		57	1	62
13	10	1	0		0	2	1	2	0	2	17800	1	2	1	1	2	2	0	45	1	0	0	2	2	1		1	1	1	0	0	2	0	2	3	1	5	2	2		68	0	63
13	10	1	0		0	2	1	2	0	2	17800	1	2	1	1	2	1	0	30	1	0	0	2	1	1		1	1	1	0	0	2	0	2	3	1	3	1	1		61	0	59
13	10	1	0		0	2	1	2	0	2	17800	1	2	1	1	2	2	0	20	1	0	0	2	1	1	0	1	1	1	0	0	0	0	1	3	1	5	1	1		71	0	56
13	10	1	0		0	2	1	2	0	2	17800	1	2	1	1	2	1	0	20	1	0	0	2	1	1	0	1	1	1	0	0	0	0	2	3	1	3	1	2		66	0	56
13	10	1	0		0	2	1	2	0	2	17800	1	2	1	1	2	1	0	52	1	0	0	2	1	1	1	1	1	1	0	0	1	0	2	3	1	7	2	2	4	69	0	78
13	10	1	0		0	2	1	2	0	2	17800	1	2	1	1	2	2	0	45	1	0	1	2	2	1		1	1	1	0	0	2	0	2	3	1	9	1	1		68	0	67
13	10	1	0		0	2	1	2	0	2	17800	1	2	1	1	2	2	0	29	1	0	0	1	1	1	0	1	2	1	1	1	1	1	2	3	1	4	2	2		74	0	41
13	10	1	0		0	2	1	2	0	2	17800	1	2	1	1	2	1	0	67.5	1	0	0	1	1	1		1	1	1	1	0	2	0	2	3	1	2	2	2		71	0	45
13	10	1	0		0	2	1	2	0	2	17800	1	2	1	1	2	2	0	50	1	0	0	1	1	2	0	1	1	1	1	0	0	0	1	3	1	4	2	2	3	68	0	46
13	10	1	0		0	2	1	2	0	2	17800	1	2	1	1	2	2	0	45	1	0	0	1	1	1		1	1	1	1	0	2	0	2	3	1	5	2	2		78	0	45
13	10	1	0		0	2	1	2	0	2	17800	1	2	1	1	2	1	0	60	1	0	0	1	1	1		1	1	1	1	0	2	0	2	3	1	8	1	2		70	0	41
13	10	1	0		0	2	1	2	0	2	17800	1	2	1	1	2	2	0	40	1	0	0	1	2	2	0	1	1	1	0	1	0	0	2	3	1	2	2	1		69	0	59
13	10	1	0		0	2	1	2	0	2	17800	1	2	1	1	2	2	0	45	1	0	0	1	2	2	0	3	1	1	0	1	1	1	2	3	1	12	1	2		87	0	53
13	10	1	0		0	2	1	2	0	2	17800	1	2	1	1	2	2	0	60	1	0	0	1	1	2		1	1	1	0	1	2	1	2	3	1	4	2	2		64	0	67
13	10	1	0		0	2	1	2	0	2	17800	1	2	1	1	2	2	1	34	2	0	0	1	1	2		1	1	1	0	1	2	1	2	3	1	2	1	1		48	0	67
13	10	1	0		0	2	1	2	0	2	17800	1	2	1	1	2	1	0	33.75	1	0	0	1	1	1		1	1	1	0	0	2	0	2	3	1	6	1	2		68	0	65
13	10	1	0		0	2	1	2	0	2	17800	1	2	1	1	2	2	0	40	1		0	1	2	1	0	1	1	1	0	1	1	0	2	3	1	5	1	2		76		60
13	10	1	0		0	2	1	2	0	2	17800	1	2	1	1	2	1	0	38	2	0	0	1	1	2	0	1	1	1	0	0	0	0	2	3	1	2	2	2		64	0	64
13	10	1	0		0	2	1	2	0	2	17800	1	2	1	1	2	2	0	35	1	0	1	1	2	1		1	1	1	0	0	2	0	2	3	1	8	2	2		78	0	59
13	10	1	0		0	2	1	2	0	2	17800	1	2	1	1	2	2	0	43	1	0	0	1	2	1	0	3	1	1	0	0	0	0	1	3	1	3	2	2		69	0	65
13	10	1	0		0	2	1	2	0	2	17800	1	2	1	1	2	2	0	56.25	1	0	1	2	1	1		1	1	1	1	1	2	0	2	3	1	4	1	1		78	0	45
13	10	1	0		0	2	1	2	0	2	17800	1	2	1	1	2	2	0	43	1	0	0	2	1	1	1	1	1	1	1	1	1	1	1	3	1	17	2	2	5	79	0	42
13	10	1	0		0	2	1	2	0	2	17800	1	2	1	1	2	1	0	40	2	1	1	2	1	1		1	2	1	1	0	2	0	2	3	1	2	2	2		63	1	35
13	10	1	0		0	2	1	2	0	2	17800	1	2	1	1	2	2	0	45	1	0	0	2	1	2		1	2	1	0	0	2	1	2	3	1	3	1	1		78	0	56
13	10	1	0		0	2	1	2	0	2	17800	1	2	1	1	2	2	0	84	1	0	0	2	1	1		1	1	1	1	1	2	0	1	3	1	12	2	2		79	0	49
13	10	1	0		0	2	1	2	0	2	17800	1	2	1	1	2	2	0	40	1	0	0	2	1	1		1	1	1	1	0	2	0	2	3	1	12	2	2		78	0	34
13	10	1	0		0	2	1	2	0	2	17800	1	2	1	1	2	2	0	31.5	1	0	0	2	1	1		1	1	1	1	0	2	1	2	3	1	3	1	1		65	0	47
13	10	1	0		0	2	1	2	0	2	17800	1	2	1	1	2	2	0	45	1	0	0	2	1	1		1	1	1	1	0	2	0	2	3	1	4	1	1		67	0	40
13	10	1	0		0	2	1	2	0	2	17800	1	2	1	1	2	2	0	20	1	0	0	2	2	1	0	1	1	1	0	1	0	0	1	3	1	4	2	2		69	0	61
13	10	1	0		0	2	1	2	0	2	17800	1	2	1	1	2	1	0	40	1	0	0	2	2	1		1	1	1	0	1	2	0	2	3	1	2	2	2		58	0	68
13	10	1	0		0	2	1	2	0	2	17800	1	2	1	1	2	1	0	60	2	0	0	2	1	2		1	1	1	0	0	2	0	2	3	1	4	2	2		58	0	54
13	10	1	0		0	2	1	2	0	2	17800	1	2	1	1	2	2	0	100	1	0	0	2	2	1		1	1	1	0	0	2	0	2	3	1	6	1	1		73	0	52
13	10	1	0		0	2	1	2	0	2	17800	1	2	1	1	2	2	0	92	1	0	0	2	1	1	0	1	1	1	0	0	0	0	2	3	1	3	2	2		78	0	67
13	10	1	0		0	2	1	2	0	2	17800	1	2	1	1	2	2	0	40	1	0	0	1	1	1		1	1	1	1	0	2	0	2	3	1	5	1	1		69	0	31
13	10	1	0		0	2	1	2	0	2	17800	1	2	1	1	2	2	0	45	1	0	0	1	1	2		1	2	1	0	0	2	1	2	3	1	3	1	1		75	0	51
13	10	1	0		0	2	1	2	0	2	17800	1	2	1	1	2	2	0	20	1	0	0	1	1	1		1	2	2	0	0	2	0	2	3	1	2	2	2		69	0	79
13	10	1	0		0	2	1	2	0	2	17800	1	2	1	1	2	2	1	30	2	0	0	1	2	1	0	3	1	1	0	0	0	0	2	3	1	2	1	1		54	0	68
13	10	1	0		0	2	1	2	0	2	17800	1	2	1	1	2	2	0	50	1	0	0	4	2	2		1	1	1	1	1	2	1	2	3	1	8	1	1		79	0	46
13	10	1	0		0	2	1	2	0	2	17800	1	2	1	1	2	2	0	60	1	0	1	4	2	1	0	1	2	1	1	1	0	1	2	3	1	14	1	1		80	0	35
13	10	1	0		0	2	1	2	0	2	17800	1	2	1	1	2	2	0	45	2		0	4	2	1	0	1	1	1	1	0	0	0	2	3	1	5	1	1		78		45
13	10	1	0		0	2	1	2	0	2	17800	1	2	1	1	2	1	0	37.5	1	0	1	4	1	1		1	1	1	1	0	2	0	2	3	1	4	1	2		74	0	32
13	10	1	0		0	2	1	2	0	2	17800	1	2	1	1	2	2	0	46	1	0	0	4	1	1	0	1	1	1	0	1	1	1	2	3	1	4	1	1		68	0	56
13	10	1	0		0	2	1	2	0	2	17800	1	2	1	1	2	2	0	56.25	1	0	0	4	1	1		1	1	1	0	0	2	0	2	3	1	4	2	2		67	0	56
13	10	1	0		0	2	1	2	0	2	17800	1	2	1	1	2	2	0	40	1	0	1	4	1	1	0	1	1	1	0	0	1	1	2	3	1	4	2	2		68	0	56
13	10	1	0		0	2	1	2	0	2	17800	1	2	1	1	2	2	0	45	1	0	0	4	1	1		1	2	2	0	0	2	1	2	3	1	7	1	1		73	0	54
2	11	1	0		0	2	1	2	1	2	9289	0	1	2	2	1	2	0	65	2	0	1	2	2	1	0	3	2	2	1	1	1	1	1	3	2	7	2	2		78	0	28
2	11	1	0		0	2	1	2	1	2	9289	0	1	2	2	1	2	0	70	1	0	0	2	1	1	1	1	2	1	1	1	1	1	1	3	2	6	2	2	8	64	0	30
2	11	1	0		0	2	1	2	1	2	9289	0	1	2	2	1	2	0	30	1	0	1	2	2	1		1	2	1	1	1	2	1	1	3	2	6	1	1	8	61	0	29
2	11	1	0		0	2	1	2	1	2	9289	0	1	2	2	1	2	0	35	2	0	0	2	1	1		1	2	1	1	1	2	1	1	3	2	7	2	2	5	64	0	26
2	11	1	0		0	2	1	2	1	2	9289	0	1	2	2	1	2	0	125	1	0	0	2	1	1		1	2	2	1	1	2	1	2	3	2	6	2	2		75	0	46
2	11	1	0		0	2	1	2	1	2	9289	0	1	2	2	1	2	0	50	1	0	1	2	1	1	0	1	2	1	0	1	0	1	1	3	2	10	2	2	8	83	0	59
2	11	1	0		0	2	1	2	1	2	9289	0	1	2	2	1	2	0	22.5	1	0	0	2	2	2	0	1	1	1	0	0	0	1	1	3	2	2	2	2		60	0	69
2	11	1	0		0	2	1	2	1	2	9289	0	1	2	2	1	2	0	52.5	1	0	1	2	1	1	1	1	1	1	1	1	1	0	2	3	2	19	2	2		82	0	18
2	11	1	0		0	2	1	2	1	2	9289	0	1	2	2	1	2	0	102	2	0	0	2	2	1		1	1	1	1	0	2	1	2	3	2	8	1	1		73	0	28
2	11	1	0		0	2	1	2	1	2	9289	0	1	2	2	1	2	1	60	1	0	0	2	1	1		1	1	1	1	0	2	0	2	3	2	3	1	1		54	0	25
2	11	1	0		0	2	1	2	1	2	9289	0	1	2	2	1	2	1	60	1	0	0	2	1	1		1	1	1	1	0	2	0	2	3	2	3	1	1		54	0	25
2	11	1	0		0	2	1	2	1	2	9289	0	1	2	2	1	2	0	32.5	1	0	1	2	1	1		1	2	1	0	1	2	1	1	3	2	5	2	2	6	82	0	55
2	11	1	0		0	2	1	2	1	2	9289	0	1	2	2	1	2	0	30	2	0	1	2	2	1		1	1	2	0	0	2	0	1	3	2	1	1	1		65	0	57
2	11	1	0		0	2	1	2	1	2	9289	0	1	2	2	1	2	0	40	1	0	1	2	1	1		1	1	1	0	0	2	0	2	3	2	5	1	1		84	0	53
2	11	1	0		0	2	1	2	1	2	9289	0	1	2	2	1	1	0	67.5	1	0	1	2	1	1		1	2	2	0	0	2	1	1	3	2	4	2	2		68	0	52
2	11	1	0		0	2	1	2	1	2	9289	0	1	2	2	1	2	0	41.25	1	0	0	2	1	1		1	1	1	0	0	2	0	1	3	2	3	1	1		81	0	52
2	11	1	0		0	2	1	2	1	2	9289	0	1	2	2	1	2	0	40	2	0	1	2	1	1	0	1	1	2	0	0	0	1	2	3	2	2	2	2		66	0	52
2	11	1	0		0	2	1	2	1	2	9289	0	1	2	2	1	2	0	90	1	0	1	1	1	1	0	1	1	1	1	1	1	1	2	3	2	7	1	1		81	0	26
2	11	1	0		0	2	1	2	1	2	9289	0	1	2	2	1	2	0	42	1	0	0	1	1	1		1	1	1	1	0	2	0	2	3	2	7	2	2		71	0	48
2	11	1	0		0	2	1	2	1	2	9289	0	1	2	2	1	2	0	30	1	0	1	1	1	1	0	1	1	1	0	1	0	1	1	3	2	1	1	1		82	0	50
2	11	1	0		0	2	1	2	1	2	9289	0	1	2	2	1	2	0	63	1	0	1	1	1	1	0	1	1	1	0	0	0	1	1	3	2	4	2	2		65	0	68
2	11	1	0		0	2	1	2	1	2	9289	0	1	2	2	1	2	0	81	1	0	0	1	1	1		1	1	1	0	0	2	0	2	3	2	7	1	1		75	0	67
2	11	1	0		0	2	1	2	1	2	9289	0	1	2	2	1	1	0	30	2	0	0	1	1	1	0	1	1	1	0	0	0	0	2	3	2	3	2	2		57	0	66
2	11	1	0		0	2	1	2	1	2	9289	0	1	2	2	1	2	0	80	1	0	0	2	1	1		1	2	2	1	0	2	1	2	3	2	9	1	1		58	0	34
2	11	1	0		0	2	1	2	1	2	9289	0	1	2	2	1	2	0	45	1	0	1	2	2	1		3	2	1	1	0	2	1	2	3	2	16	2	2		78	0	26
2	11	1	0		0	2	1	2	1	2	9289	0	1	2	2	1	1	0	12.5	1	0	1	2	1	1		1	1	1	1	0	2	1	2	3	2	15	1	1		78	0	38
2	11	1	0		0	2	1	2	1	2	9289	0	1	2	2	1	2	0	100	1	0	1	2	2	1		1	1	1	1	1	2	1	2	3	2	5	1	1		77	0	34
2	11	1	0		0	2	1	2	1	2	9289	0	1	2	2	1	2	0	100	1	0	1	2	2	1		1	1	1	1	1	2	1	2	3	2	5	1	1		77	0	34
2	11	1	0		0	2	1	2	1	2	9289	0	1	2	2	1	1	0	33	1	0	1	2	1	1		1	1	1	1	0	2	1	2	3	2	3	2	2		57	0	34
2	11	1	0		0	2	1	2	1	2	9289	0	1	2	2	1	2	0	35	1	0	1	2	2	1		1	1	1	1	0	2	1	2	3	2	16	2	2		76	0	45
2	11	1	0		0	2	1	2	1	2	9289	0	1	2	2	1	1	0	52.5	1	0	1	2	1	1	0	1	1	1	1	0	0	1	2	3	2	1	2	2		65	0	43
2	11	1	0		0	2	1	2	1	2	9289	0	1	2	2	1	2	0	30	1	0	0	2	2	1		1	1	1	0	0	2	1	2	3	2	2	1	1		66	0	52
2	11	1	0		0	2	1	2	1	2	9289	0	1	2	2	1	2	1	15	1	0	0	1	1	1		1	1	1	0	0	2		2	3	2	2	2	2		47	0	76
2	11	1	0		0	2	1	2	1	2	9289	0	1	2	2	1	2	1	15	1	0	0	1	1	1		1	1	1	0	0	2		2	3	2	2	2	2		47	0	76
2	11	1	0		0	2	1	2	1	2	9289	0	1	2	2	1	2	0	45	1	0	0	4	2	1	0	1	2	2	1	1	1	1	1	3	2	2	1	1		85	0	42
2	11	1	0		0	2	1	2	1	2	9289	0	1	2	2	1	2	0	60	1	0	1	3	1	1	0	1	1	1	1	1	0	1	1	3	2	2	1	1		77	0	31
2	11	1	0		0	2	1	2	1	2	9289	0	1	2	2	1	2	0	100	1	0	1	4	2	1	0	3	2	1	1	0	1	1	1	3	2	6	2	2		82	0	47
2	11	1	0		0	2	1	2	1	2	9289	0	1	2	2	1	2	0	50	2	0	1	4	2	1		1	1	1	1	0	2	1	2	3	2	2	2	2		69	0	46
2	11	1	0		0	2	1	2	1	2	9289	0	1	2	2	1	2	0	90	1	0	1	4	1	1	0	1	1	1	1	0	0	1	2	3	2	16	1	1		83	0	42
2	11	1	0		0	2	1	2	1	2	9289	0	1	2	2	1	1	0	120	1	0	1	3	1	1		1	2	1	0	1	2	0	2	3	2	13	2	2		77	0	58
2	11	1	0		0	2	1	2	1	2	9289	0	1	2	2	1	1	1	31.5	1	0	0	3	1	1		1	1	1	1	0	2	0	2	3	2	2	1	1		53	0	48
2	11	1	0		0	2	1	2	1	2	9289	0	1	2	2	1	2	1	70	2	0	1	3	1	1		1	1	1	1	0	2	1	2	3	2	3	1	1		52	0	47
2	11	1	0		0	2	1	2	1	2	9289	0	1	2	2	1	1	1	25	2	1	1	3	1	1		1	1	1	1	0	2	0	2	3	2	5	2	2		54	1	40
2	11	1	0		0	2	1	2	1	2	9289	0	1	2	2	1	2	0	40	1	0	1	3	1	1		1	1	1	1	0	2	1	2	3	2	5	1	1		74	0	37
2	11	1	0		0	2	1	2	1	2	9289	0	1	2	2	1	2	0	40	1	0	1	3	1	1		1	2	1	1	0	2	1	2	3	2	8	2	2		77	0	32
2	11	1	0		0	2	1	2	1	2	9289	0	1	2	2	1	2	0	78	1	0	1	3	1	1		1	1	1	1	0	2	1	2	3	2	7	2	2		70	0	32
2	11	1	0		0	2	1	2	1	2	9289	0	1	2	2	1	2	0	52	1	0	0	4	1	1		1	1	1	1	0	2	1	2	3	2	6	1	1		81	0	27
2	11	1	0		0	2	1	2	1	2	9289	0	1	2	2	1	2	0	22.5	1	0	1	4	2	1		1	1	1	0	0	2	0	2	3	2	3	1	1		70	0	79
2	11	1	0		0	2	1	2	1	2	9289	0	1	2	2	1	1	0	35	1	0	0	4	1	1		1	1	1	0	0	2	0	2	3	2	7	2	2		64	0	78
2	11	1	0		0	2	1	2	1	2	9289	0	1	2	2	1	2	0	90	1	0	0	4	1	1		1	1	1	0	0	2		2	3	2	10	1	1		78	0	74
2	11	1	0		0	2	1	2	1	2	9289	0	1	2	2	1	2	0	50	2	0	0	4	2	1		1	1	1	0	0	2	0	2	3	2	6	1	1		75	0	69
2	11	1	0		0	2	1	2	1	2	9289	0	1	2	2	1	2	0	40	2	0	0	3	1	1		1	1	1	0	0	2		2	3	2	2	1	1		63	0	67
2	11	1	0		0	2	1	2	1	2	9289	0	1	2	2	1	2	0	70	1	0	1	3	1	1		1	1	1	0	0	2	0	2	3	2	1	2	2		67	0	67
2	11	1	0		0	2	1	2	1	2	9289	0	1	2	2	1	2	0	80	1	0	1	4	1	1		1	1	1	0	0	2	0	2	3	2	3	2	2		71	0	62
2	11	1	0		0	2	1	2	1	2	9289	0	1	2	2	1	2	0	25	1	0	0	4	1	1		1	1	1	0	0	2	0	2	3	2	15	2	2		59	0	59
2	11	1	0		0	2	1	2	1	2	9289	0	1	2	2	1	2	0	57	1	0	1	3	2	1		1	1	1	0	0	2		2	3	2	1	2	2		65	0	59
2	11	1	0		0	2	1	2	1	2	9289	0	1	2	2	1	2	0	35	1	0	1	4	1	1		1	1	1	0	0	2	1	2	3	2	5	2	2		68	0	57
14	12	1	0		1	2	1	2	1	2	25880	1	1	2	2	2	2	0	80	1	0	1	2	1	1		1	2	1	0	1	2	1	2	3	3	2	1	1		75	0	59
14	12	1	0		1	2	1	2	1	2	25880	1	1	2	2	2	2	0	84	1	0	1	2	1	1		1	1	1	0	1	2	0	2	3	3	2	1	1		76	0	81
14	12	1	0		1	2	1	2	1	2	25880	1	1	2	2	2	2	0	220	1	0	0	2	1	1	1	1	2	1	1	0	1	1	2	3	3	6	1	1	5	75	0	45
14	12	1	0		1	2	1	2	1	2	25880	1	1	2	2	2	2	0	88.5	1	0	0	2	1	1	0	1	1	1	0	1	0	1	2	3	3	5	1	1		78	0	56
14	12	1	0		1	2	1	2	1	2	25880	1	1	2	2	2	1	0	37.5	1	1	1	2	1	1		1	1	1	0	0	2	1	2	3	3	2	1	1		64	1	62
14	12	1	0		1	2	1	2	1	2	25880	1	1	2	2	2	2	0	160	1	0	1	2	1	1	0	1	1	1	0	0	0	0	2	3	3	1	1	1		78	0	63
14	12	1	0		1	2	1	2	1	2	25880	1	1	2	2	2	1	0	120	2	1	0	1	2	1		1	1	1	0	1	2		2	3	3	8	1	1		80	1	70
14	12	1	0		1	2	1	2	1	2	25880	1	1	2	2	2	2	0	100.8	1	0	0	1	2	1		1	1	1	0	1	2	1	2	3	3	11	1	1		86	0	75
14	12	1	0		1	2	1	2	1	2	25880	1	1	2	2	2	2	0	80	1	0	1	1	1	1		1	2	2	0	0	2	0	2	3	3	1	1	1		81	0	58
14	12	1	0		1	2	1	2	1	2	25880	1	1	2	2	2	2	0	148	1	0	0	1	2	1		1	1	1	1	1	2	1	2	3	3	3	2	2	4	72	0	46
14	12	1	0		1	2	1	2	1	2	25880	1	1	2	2	2	2	0	132	1	0	0	2	1	1		1	1	1	1	0	2	1	2	3	3	1	2	2		72	0	45
14	12	1	0		1	2	1	2	1	2	25880	1	1	2	2	2	2	0	168	1	0	1	2	1	1		3	2	1	1	0	2	1	2	3	3	3	2	2	3	65	0	43
14	12	1	0		1	2	1	2	1	2	25880	1	1	2	2	2	2	0	100	1	0	1	2	1	1		1	1	1	1	0	2	1	2	3	3	11	2	2		67	0	37
14	12	1	0		1	2	1	2	1	2	25880	1	1	2	2	2	1	0	100	2	0	0	2	2	1		1	1	1	0	0	2	0	2	3	3	5	1	1		76	0	99
14	12	1	0		1	2	1	2	1	2	25880	1	1	2	2	2	2	1	45	2	0	0	1	1	2		1	1	1	1	0	2	0	2	3	3	1	2	2		47	0	35
14	12	1	0		1	2	1	2	1	2	25880	1	1	2	2	2	1	0	124	1	0	0	1	2	1	0	1	1	2	0	0	0	1	2	3	3	5	2	2		66	0	67
14	12	1	0		1	2	1	2	1	2	25880	1	1	2	2	2	2	0	212.85	1	0	1	4	1	1		1	2	1	1	1	2	0	2	3	3	12	2	2		72	0	34
14	12	1	0		1	2	1	2	1	2	25880	1	1	2	2	2	2	0	125	1	0	1	3	2	1	0	1	2	1	1	1	1	1	2	3	3	4	2	2		80	0	28
14	12	1	0		1	2	1	2	1	2	25880	1	1	2	2	2	2	0	173.25	2	0	1	3	1	1		1	2	1	1	1	2	1	2	3	3	8	2	2		66	0	25
14	12	1	0		1	2	1	2	1	2	25880	1	1	2	2	2	1	0	17.5	1	0	1	3	1	1		1	1	1	1	0	2	1	2	3	3	6	2	2		60	0	37
14	12	1	0		1	2	1	2	1	2	25880	1	1	2	2	2	2	0	122.5	1	0	0	3	1	1	0	1	1	1	0	1	0	0	2	3	3	4	2	2		78	0	78
14	12	1	0		1	2	1	2	1	2	25880	1	1	2	2	2	2	0	92.45	1	0	0	4	2	1		1	1	1	0	1	2	1	2	3	3	1	2	2		79	0	70
14	12	1	0		1	2	1	2	1	2	25880	1	1	2	2	2	2	0	80	1	0	1	4	1	1	1	1	1	1	0	1	1	1	2	3	3	15	1	1		82	0	66
14	12	1	0		1	2	1	2	1	2	25880	1	1	2	2	2	2	0	200	2	0	0	3	1	1		1	1	2	0	1	2	1	2	3	3	5	1	1		67	0	62
14	12	1	0		1	2	1	2	1	2	25880	1	1	2	2	2	1	0	45	1	0	0	3	2	1		1	1	1	0	0	2	1	2	3	3	7	1	2		56	0	54
14	12	1	0		1	2	1	2	1	2	25880	1	1	2	2	2	2	0	99	1	0	1	3	1	1		1	1	1	0	0	2	0	2	3	3	12	2	2		58	0	72
14	12	1	0		1	2	1	2	1	2	25880	1	1	2	2	2	2	0	120	1	0	0	3	1	1		1	1	1	0	0	2	1	2	3	3	7	2	2		72	0	52
14	12	1	0		1	2	1	2	1	2	25880	1	1	2	2	2	2	0	37.5	1	0	1	4	1	1		1	2	1	1	0	2	1	2	3	3	1	1	1		74	0	44
14	12	1	0		1	2	1	2	1	2	25880	1	1	2	2	2	2	0	66	1	0	0	3	1	1		1	1	1	1	0	2	1	2	3	3	3	2	2		67	0	37
14	12	1	0		1	2	1	2	1	2	25880	1	1	2	2	2	2	0	198	1	0	1	3	1	1		1	1	1	0	0	2	1	2	3	3	8	2	2		73	0	72
14	12	1	0		1	2	1	2	1	2	25880	1	1	2	2	2	2	1	90	2	0	0	3	1	1		1	1	1	0	0	2	0	2	3	3	1	1	1		50	0	72
14	12	1	0		1	2	1	2	1	2	25880	1	1	2	2	2	1	0	160	2	0	1	3	1	1	0	1	1	1	0	0	0	0	2	3	3	1	2	2		62	0	69
14	12	1	0		1	2	1	2	1	2	25880	1	1	2	2	2	2	0	18	2	0	1	3	2	1		1	1	1	0	0	2	0	2	3	3	13	1	1		78	0	62
14	12	1	0		1	2	1	2	1	2	25880	1	1	2	2	2	2	0	150	2	0	1	3	1	1		1	1	1	0	0	2	1	2	3	3	4	2	1		77	0	62
14	12	1	0		1	2	1	2	1	2	25880	1	1	2	2	2	2	0	120	1	0	0	3	1	1	0	1	1	1	0	0	0	1	2	3	3	1	2	2	4	68	0	51
1	13	1	0		0	1	0	0	0	1	1228	0	1	1	1	2	2	0	25	1	0	0	2	2	1		1	1	1	0	0	2	1	2	3	3	19	1	1		87	0	82
1	13	1	0		0	1	0	0	0	1	1228	0	1	1	1	2	2	0	62.5	1	0	1	2	2	1	0	1	2	1	1	0	1	1	2	3	3	4	2	2	6	80	0	32
1	13	1	0		0	1	0	0	0	1	1228	0	1	1	1	2	2	0	67.5	1	0	1	2	2	2	0	1	2	1	1	0	1	1	2	3	3	4	2	2	6	80	0	32
1	13	1	0		0	1	0	0	0	1	1228	0	1	1	1	2	2	0	30	1	0	1	2	1	1	1	1	1	1	1	0	1	1	2	3	3	6	2	2	5	68	0	32
1	13	1	0		0	1	0	0	0	1	1228	0	1	1	1	2	2	0	55	1	0	0	2	1	1	0	1	1	1	1	0	0	1	2	3	3	2	1	1		74	0	29
1	13	1	0		0	1	0	0	0	1	1228	0	1	1	1	2	1	0	36	1	0	1	2	1	2	0	1	1	1	1	0	0	1	2	3	3	2	1	1		74	0	41
1	13	1	0		0	1	0	0	0	1	1228	0	1	1	1	2	2	0	15	1	0	1	2	2	1	0	3	1	1	0	1	1	1	2	3	3	12	2	2		68	0	52
1	13	1	0		0	1	0	0	0	1	1228	0	1	1	1	2	2	0	54	1	0	1	2	1	1		1	2	1	0	0	2	0	2	3	3	2	2	2	3	81	0	77
1	13	1	0		0	1	0	0	0	1	1228	0	1	1	1	2	2	0	68	1	0	1	2	1	2	0	1	1	1	0	0	0	1	2	3	3	2	1	1		80	0	71
1	13	1	0		0	1	0	0	0	1	1228	0	1	1	1	2	2	0	24	1	0	0	2	1	1	1	1	1	1	1	0	1	0	2	3	3	8	1	1		70	0	43
1	13	1	0		0	1	0	0	0	1	1228	0	1	1	1	2	2	0	50	1	0	1	2	2	1	0	1	2	1	1	0	1	1	2	3	3	5	2	2	2	74	0	42
1	13	1	0		0	1	0	0	0	1	1228	0	1	1	1	2	2	0	50	1	0	0	2	2	2	0	1	2	1	1	0	1	1	2	3	3	5	2	2	2	74	0	42
1	13	1	0		0	1	0	0	0	1	1228	0	1	1	1	2	2	0	48	1	0	1	2	2	2	0	1	1	1	1	0	1	1	2	3	3	2	2	2	3	69	0	41
1	13	1	0		0	1	0	0	0	1	1228	0	1	1	1	2	2	0	48	1	0	1	2	2	1	0	1	1	1	1	0	1	1	2	3	3	5	2	2		69	0	38
1	13	1	0		0	1	0	0	0	1	1228	0	1	1	1	2	2	0	42	1	0	1	2	1	1	0	1	1	1	1	0	0	0	2	3	3	3	2	2		76	0	48
1	13	1	0		0	1	0	0	0	1	1228	0	1	1	1	2	2	0	49	1	0	0	2	1	1	0	1	1	1	1	0	0	1	2	3	3	6	1	1		62	0	47
1	13	1	0		0	1	0	0	0	1	1228	0	1	1	1	2	2	0	60	1	0	0	2	1	1	0	1	1	1	1	0	0	0	2	3	3	3	2	2		88	0	47
1	13	1	0		0	1	0	0	0	1	1228	0	1	1	1	2	2	0	62.5	1	0	0	2	2	1	0	1	1	1	1	0	1	0	2	3	3	3	2	2	4	84	0	42
1	13	1	0		0	1	0	0	0	1	1228	0	1	1	1	2	2	0	40	1	0	0	2	2	1	0	1	1	1	0	0	1	0	2	3	3	2	1	1		88	0	101
1	13	1	0		0	1	0	0	0	1	1228	0	1	1	1	2	2	0	55	1	0	1	2	1	2	0	1	1	1	0	0	0	0	2	3	3	2	2	2	2	78	0	59
1	13	1	0		0	1	0	0	0	1	1228	0	1	1	1	2	2	0	56	1	0	1	2	1	1	0	1	1	1	0	0	0	0	2	3	3	3	2	2	3	77	0	58
1	13	1	0		0	1	0	0	0	1	1228	0	1	1	1	2	2	0	31.5	1	0	1	2	2	1	0	1	1	1	0	0	0	1	2	3	3	10	1	1		68	0	57
1	13	1	0		0	1	0	0	0	1	1228	0	1	1	1	2	2	0	25	1	0	1	2	2	1	0	1	2	1	0	0	0	0	2	3	3	2	1	1		74	0	52
1	13	1	0		0	1	0	0	0	1	1228	0	1	1	1	2	2	0	53	1	0	0	2	1	2	0	1	1	1	0	0	0	0	2	3	3	2	1	1		67	0	79
1	13	1	0		0	1	0	0	0	1	1228	0	1	1	1	2	2	0	35	1	0	1	1	1	1	0	1	1	1	0	0	0	0	2	3	3	10	1	1		69	0	56
1	14	1	0		0	1	0	0	0	1	1676	0	1	2	2	1	2	0	37.5	1	0	1	2	2	1		1	1	2	1	1	2	1	2	3	3	6	1	1		68	0	20
1	14	1	0		0	1	0	0	0	1	1676	0	1	2	2	1	2	0	30	1	0	1	2	2	1	0	1	1	1	1	0	1	1	2	3	3	5	2	1		76	0	30
1	14	1	0		0	1	0	0	0	1	1676	0	1	2	2	1	1	0	30	1	0	0	2	2	2	0	1	1	1	1	0	0	1	2	3	3	7	1	1		61	0	25
1	14	1	0		0	1	0	0	0	1	1676	0	1	2	2	1	2	0	30	1	0	1	2	2	1		1	1	1	1	0	2	1	2	3	3	6	2	1		68	0	20
1	14	1	0		0	1	0	0	0	1	1676	0	1	2	2	1	1	0	30	2	0	1	2	2	2	0	1	2	1	1	0	1	1	2	3	3	5	2	1		77	0	46
1	14	1	0		0	1	0	0	0	1	1676	0	1	2	2	1	2	0	40	1	0	0	2	2	2		3	1	1	1	0	2	1	2	3	3	4	1	1		80	0	37
1	14	1	0		0	1	0	0	0	1	1676	0	1	2	2	1	2	0	45	1	1	1	2	2	1	1	1	1	1	1	0	1	1	2	3	3	4	1	1		71	1	26
1	14	1	0		0	1	0	0	0	1	1676	0	1	2	2	1	2	1	30	1	0	1	2	1	1		1	1	1	1	0	2	1	2	3	3	5	2	1		55	0	33
1	14	1	0		0	1	0	0	0	1	1676	0	1	2	2	1	2	0	60	2	0	1	2	2	1		1	1	1	1	0	2	1	2	3	3	8	2	2		68	0	19
1	14	1	0		0	1	0	0	0	1	1676	0	1	2	2	1	2	0	30	1	0	1	2	2	1	0	1	1	1	0	0	1	1	2	3	3	7	1	1		82	0	56
1	14	1	0		0	1	0	0	0	1	1676	0	1	2	2	1	2	0	30	1	0	1	2	2	1		1	1	1	1	1	2	1	2	3	3	5	1	1		77	0	29
1	14	1	0		0	1	0	0	0	1	1676	0	1	2	2	1	2	0	30	1	0	1	2	2	1	0	1	1	1	1	1	1	1	2	3	3	2	1	1		75	0	29
1	14	1	0		0	1	0	0	0	1	1676	0	1	2	2	1	2	1	30	1	0	1	2	2	1		1	1	2	1	0	2	1	2	3	3	6	2	1		55	0	30
1	14	1	0		0	1	0	0	0	1	1676	0	1	2	2	1	2	0	45	1	0	1	2	2	1	1	1	1	1	1	0	1	1	2	3	3	7	2	1		69	0	29
1	14	1	0		0	1	0	0	0	1	1676	0	1	2	2	1	2	0	30	1	0	1	2	2	1		1	1	1	1	0	2	0	2	3	3	1	1	1		68	0	45
1	14	1	0		0	1	0	0	0	1	1676	0	1	2	2	1	2	0	20	2	0	1	2	2	1		1	1	1	1	0	2	1	2	3	3	6	2	1		74	0	43
1	14	1	0		0	1	0	0	0	1	1676	0	1	2	2	1	2	0	30	1	0	0	2	1	1	0	1	1	1	1	0	0	1	2	3	3	2	2	1		68	0	36
1	14	1	0		0	1	0	0	0	1	1676	0	1	2	2	1	2	0	45	1	1	0	2	2	1		3	1	1	0	1	2	1	2	3	3	7	1	1		76	1	64
1	14	1	0		0	1	0	0	0	1	1676	0	1	2	2	1	2	0	60	1	1	0	2	2	1		3	1	1	0	1	2	1	2	3	3	6	2	1		76	1	64
1	14	1	0		0	1	0	0	0	1	1676	0	1	2	2	1	2	0	20	1	0	1	2	1	1		1	1	1	0	0	2	0	2	3	3	6	1	1		71	0	76
1	14	1	0		0	1	0	0	0	1	1676	0	1	2	2	1	2	0	45	1	0	1	2	1	1	0	1	1	1	0	0	1	1	2	3	3	2	1	1		77	0	65
1	14	1	0		0	1	0	0	0	1	1676	0	1	2	2	1	2	0	135	1	1	0	1	1	1	0	1	1	1	1	1	0	0	2	3	3	6	2	1		66	1	33
1	14	1	0		0	1	0	0	0	1	1676	0	1	2	2	1	2	0	30	1	1	0	1	1	1	0	1	1	1	1	1	0	0	2	3	3	5	1	1		66	1	33
1	14	1	0		0	1	0	0	0	1	1676	0	1	2	2	1	2	0	40	1	0	0	1	2	1	1	1	1	1	1	0	1	1	2	3	3	6	2	1		69	0	29
1	14	1	0		0	1	0	0	0	1	1676	0	1	2	2	1	2	0	30	1	0	1	1	1	2	0	1	1	1	1	0	0	1	2	3	3	4	2	1		65	0	47
1	14	1	0		0	1	0	0	0	1	1676	0	1	2	2	1	2	0	45	1	0	0	1	1	1		1	1	1	1	0	2	1	2	3	3	5	1	1		70	0	44
1	14	1	0		0	1	0	0	0	1	1676	0	1	2	2	1	2	0	40	1	0	1	1	1	1		1	1	1	1	0	2	0	2	3	3	3	2	1		70	0	42
1	14	1	0		0	1	0	0	0	1	1676	0	1	2	2	1	2	0	40	1	0	0	1	2	1		1	1	1	1	0	2	0	2	3	3	3	2	1		78	0	37
1	14	1	0		0	1	0	0	0	1	1676	0	1	2	2	1	2	0	50	1	0	0	1	2	1	0	1	1	1	1	0	0	0	2	3	3	2	2	1		60	0	37
1	14	1	0		0	1	0	0	0	1	1676	0	1	2	2	1	2	0	37.5	2	0	1	1	2	1		1	2	1	1	0	2	1	2	3	3	2	2	1		71	0	37
1	14	1	0		0	1	0	0	0	1	1676	0	1	2	2	1	2	0	43.75	2	0	1	1	2	1		1	1	1	1	0	2	1	2	3	3	4	1	1		78	0	36
1	14	1	0		0	1	0	0	0	1	1676	0	1	2	2	1	2	0	43.75	1	0	0	1	1	1	0	1	1	1	0	1	0	1	2	3	3	7	1	1		76	0	64
1	14	1	0		0	1	0	0	0	1	1676	0	1	2	2	1	2	0	30	1	0	1	1	2	1	0	1	1	1	0	0	1	0	2	3	3	2	1	1		69	0	54
1	14	1	0		0	1	0	0	0	1	1676	0	1	2	2	1	2	0	20	1	0	1	1	1	2		1	1	1	0	0	2	1	2	3	3	1	1	1		69	0	53
1	14	1	0		0	1	0	0	0	1	1676	0	1	2	2	1	2	0	30	2	0	0	1	2	1	0	1	1	1	0	0	0	0	2	3	3	7	1	1		76	0	64
1	14	1	0		0	1	0	0	0	1	1676	0	1	2	2	1	2	0	30	1	0	1	1	2	2	0	1	1	1	0	0	0	0	2	3	3	5	2	1		81	0	64
1	14	1	0		0	1	0	0	0	1	1676	0	1	2	2	1	2	0	30	1	0	0	1	1	1	0	1	1	1	0	0	0	0	2	3	3	4	1	1		65	0	64
1	14	1	0		0	1	0	0	0	1	1676	0	1	2	2	1	2	0	43	1	0	1	1	2	1	0	1	1	1	0	0	1	0	2	3	3	3	1	1		70	0	62
1	14	1	0		0	1	0	0	0	1	1676	0	1	2	2	1	2	0	20	1	0	1	1	1	1		1	1	1	0	0	2	1	2	3	3	7	1	1		79	0	60
1	14	1	0		0	1	0	0	0	1	1676	0	1	2	2	1	2	0	30	1	0	1	1	2	1		1	1	1	0	0	2	1	2	3	3	5	2	1		78	0	55
1	14	1	0		0	1	0	0	0	1	1676	0	1	2	2	1	2	0	40	2	0	1	1	2	2	0	1	1	1	0	0	0	1	2	3	3	7	1	1		60	0	50
1	14	1	0		0	1	0	0	0	1	1676	0	1	2	2	1	2	0	22.5	1	0	1	1	1	1		1	1	1	0	0	2	0	2	3	3	4	1	1		76	0	78
1	14	1	0		0	1	0	0	0	1	1676	0	1	2	2	1	2	0	45	2	0	0	1	2	2		1	1	1	0	0	2	1	2	3	3	6	1	1		77	0	69
1	14	1	0		0	1	0	0	0	1	1676	0	1	2	2	1	2	0	30	2	0	1	1	2	1		1	1	1	0	0	2	1	2	3	3	5	1	1		78	0	69
1	14	1	0		0	1	0	0	0	1	1676	0	1	2	2	1	2	0	15	1	0	1	1	1	1		1	1	1	0	0	2	1	2	3	3	6	1	1		90	0	65
1	14	1	0		0	1	0	0	0	1	1676	0	1	2	2	1	2	0	20	1	0	0	1	1	1		1	1	1	0	0	2	1	2	3	3	3	1	1		78	0	61
1	14	1	0		0	1	0	0	0	1	1676	0	1	2	2	1	2	0	30	2	0	0	1	2	1		1	1	1	0	0	2	1	2	3	3	4	1	1		63	0	51
1	14	1	0		0	1	0	0	0	1	1676	0	1	2	2	1	2	0	30	1	0	1	1	2	1	0	1	1	1	1	0	0	0	2	3	3	4	2	1		81	0	32
1	14	1	0		0	1	0	0	0	1	1676	0	1	2	2	1	2	0	20	1	0	0	1	1	1	0	1	1	1	1	0	1	1	2	3	3	7	1	1		79	0	44
1	14	1	0		0	1	0	0	0	1	1676	0	1	2	2	1	2	0	135	1	0	1	1	1	1		1	1	2	1	0	2	0	2	3	3	3	2	1		64	0	40
1	14	1	0		0	1	0	0	0	1	1676	0	1	2	2	1	2	0	20	1	0	1	1	1	1		1	1	1	0	0	2	1	2	3	3	5	2	1		71	0	62
1	14	1	0		0	1	0	0	0	1	1676	0	1	2	2	1	2	0	20	1	0	1	1	1	1		1	1	1	0	0	2	0	2	3	3	7	1	1		73	0	58
1	14	1	0		0	1	0	0	0	1	1676	0	1	2	2	1	2	0	22.5	1	0	1	1	1	1		1	1	1	0	0	2	0	2	3	3	7	1	1		73	0	58
1	14	1	0		0	1	0	0	0	1	1676	0	1	2	2	1	2	0	20	1	0	0	1	1	2		1	1	1	0	0	2	1	2	3	3	5	1	1		67	0	75
1	14	1	0		0	1	0	0	0	1	1676	0	1	2	2	1	2	0	20	1	0	1	4	1	1		1	1	1	1	0	2	1	2	3	3	7	2	1		67	0	37
15	15	1	0		1	2	1	2	1	2	26828	1	1	1	1	2	1	1	25	1	0	1	2	2	1	0	3	2	2	0	1	1	1	2	1	1	7	2	1		52	0	65
15	15	1	0		1	2	1	2	1	2	26828	1	1	1	1	2	1	0	25	1	1	1	2	2	1	1	1	1	1	1	1	1	1	2	1	1	9	2	2		71	1	26
15	15	1	0		1	2	1	2	1	2	26828	1	1	1	1	2	2	0	67.5	1	0	0	2	2	1	0	3	1	1	1	1	1	1	2	1	1	10	1	1		72	0	46
15	15	1	0		1	2	1	2	1	2	26828	1	1	1	1	2	2	0	60	2	0	0	2	1	1		1	2	2	1	1	2	1	2	1	1	8	1	1		80	0	28
15	15	1	0		1	2	1	2	1	2	26828	1	1	1	1	2	2	0	30	1	0	1	2	2	1		1	2	1	1	1	2	1	2	1	1	10	2	2	6	62	0	20
15	15	1	0		1	2	1	2	1	2	26828	1	1	1	1	2	2	0	60	1	0	0	2	2	1	1	3	1	1	1	1	1	1	2	1	1	9	1	1		72	0	46
15	15	1	0		1	2	1	2	1	2	26828	1	1	1	1	2	2	0	50	1	0	1	2	2	1		3	2	1	1	0	2	1	2	1	1	4	1	1	4	73	0	42
15	15	1	0		1	2	1	2	1	2	26828	1	1	1	1	2	2	0	67.5	2	0	1	2	2	1	0	3	2	1	0	1	1	0	2	1	1	6	2	2		81	0	63
15	15	1	0		1	2	1	2	1	2	26828	1	1	1	1	2	2	0	70	1	0	0	2	2	1		1	2	1	0	1	2	0	2	1	1	15	1	2		81	0	52
15	15	1	0		1	2	1	2	1	2	26828	1	1	1	1	2	2	0	50	1	0	0	2	2	1	0	1	2	1	0	1	1	1	2	1	1	13	2	2		79	0	52
15	15	1	0		1	2	1	2	1	2	26828	1	1	1	1	2	1	0	40	1	0	0	2	1	2	0	1	2	1	0	0	0	1	2	1	1	2	2	2		72	0	62
15	15	1	0		1	2	1	2	1	2	26828	1	1	1	1	2	2	0	40	2	0	0	2	1	1	1	1	1	1	0	0	1	1	2	1	1	8	1	2	5	58	0	54
15	15	1	0		1	2	1	2	1	2	26828	1	1	1	1	2	2	0	80	1	0	0	2	1	1		1	1	1	0	0	2	0	2	1	1	19	1	1		84	0	74
15	15	1	0		1	2	1	2	1	2	26828	1	1	1	1	2	2	0	45	2	0	0	2	1	1		1	1	1	1	1	2	1	2	1	1	45	1	1		62	0	48
15	15	1	0		1	2	1	2	1	2	26828	1	1	1	1	2	2	0	33.75	1	0	1	2	2	1	0	1	1	1	1	1	1	1	2	1	1	8	1	1		81	0	46
15	15	1	0		1	2	1	2	1	2	26828	1	1	1	1	2	2	0	45	2	0	0	2	2	1		1	1	1	1	0	2	1	2	1	1	10	1	1		80	0	31
15	15	1	0		1	2	1	2	1	2	26828	1	1	1	1	2	2	0	120	1	0	1	2	1	1	0	1	1	1	1	0	1	1	2	1	1	17	1	1		85	0	48
15	15	1	0		1	2	1	2	1	2	26828	1	1	1	1	2	2	0	50	2	0	1	2	1	2		1	1	1	1	0	2	1	2	1	1	5	2	2	4	74	0	47
15	15	1	0		1	2	1	2	1	2	26828	1	1	1	1	2	2	0	48	1	0	1	2	1	1	0	1	1	1	1	0	0	0	2	1	1	2	1	1		74	0	34
15	15	1	0		1	2	1	2	1	2	26828	1	1	1	1	2	2	1	30	1	0	0	2	1	1	1	1	2	1	1	0	1	1	2	1	1	5	2	2		45	0	44
15	15	1	0		1	2	1	2	1	2	26828	1	1	1	1	2	2	0	60	1	0	1	2	2	1	0	1	1	1	0	1	1	1	2	1	1	6	1	1		80	0	60
15	15	1	0		1	2	1	2	1	2	26828	1	1	1	1	2	2	0	60	1	0	1	2	2	1	0	1	1	1	0	1	1	1	2	1	1	2	1	1		73	0	56
15	15	1	0		1	2	1	2	1	2	26828	1	1	1	1	2	2	0	45	1	0	1	2	2	1		1	2	1	0	1	2	1	2	1	1	7	2	2		77	0	54
15	15	1	0		1	2	1	2	1	2	26828	1	1	1	1	2	2	0	60	1	0	0	2	2	1		1	1	1	0	1	2	1	2	1	1	3	1	1		83	0	52
15	15	1	0		1	2	1	2	1	2	26828	1	1	1	1	2	2	0	30	1	0	1	2	2	1	0	1	1	1	0	1	1	1	2	1	1	7	1	1		81	0	72
15	15	1	0		1	2	1	2	1	2	26828	1	1	1	1	2	2	0	52.5	1	0	1	2	2	1		1	1	1	0	1	2	1	2	1	1	6	1	1		66	0	71
15	15	1	0		1	2	1	2	1	2	26828	1	1	1	1	2	2	0	45	1	0	1	2	2	1	0	1	1	1	0	0	1	1	2	1	1	15	1	1		75	0	70
15	15	1	0		1	2	1	2	1	2	26828	1	1	1	1	2	2	0	35	1	0	1	2	1	1		1	1	1	0	0	2	0	2	1	1	5	1	1		67	0	60
15	15	1	0		1	2	1	2	1	2	26828	1	1	1	1	2	2	0	40	1	0	0	2	1	1	1	1	1	1	0	0	1	1	2	1	1	2	2	2	1	63	0	60
15	15	1	0		1	2	1	2	1	2	26828	1	1	1	1	2	2	0	60	1	0	1	2	1	1	1	1	1	1	0	0	1	1	2	1	1	10	2	2	1	67	0	59
15	15	1	0		1	2	1	2	1	2	26828	1	1	1	1	2	2	0	80	1	0	1	2	2	1		1	1	1	0	0	2	0	2	1	1	17	1	1		77	0	53
15	15	1	0		1	2	1	2	1	2	26828	1	1	1	1	2	2	0	60	1	0	0	2	1	1		1	1	1	0	0	2	0	2	1	1	10	1	1		67	0	69
15	15	1	0		1	2	1	2	1	2	26828	1	1	1	1	2	2	0	75	2	0	0	1	2	1	0	1	1	1	1	1	1	1	2	1	1	12	1	1		77	0	38
15	15	1	0		1	2	1	2	1	2	26828	1	1	1	1	2	2	0	60	1	0	1	1	2	1	0	1	1	1	1	0	1	1	2	1	1	7	1	1		81	0	49
15	15	1	0		1	2	1	2	1	2	26828	1	1	1	1	2	2	0	45	1	0	1	1	1	1		1	1	1	1	0	2	0	2	1	1	11	1	1		86	0	49
15	15	1	0		1	2	1	2	1	2	26828	1	1	1	1	2	2	0	40	1	0	1	1	1	1		1	1	1	1	0	2	1	2	1	1	4	1	1		67	0	44
15	15	1	0		1	2	1	2	1	2	26828	1	1	1	1	2	2	0	20	2	0	0	1	1	1	1	1	1	1	1	0	1	1	2	1	1	6	1	1		58	0	40
15	15	1	0		1	2	1	2	1	2	26828	1	1	1	1	2	2	0	40	1	0	1	1	2	2		1	1	1	0	1	2	1	2	1	1	4	1	1		64	0	55
15	15	1	0		1	2	1	2	1	2	26828	1	1	1	1	2	1	1	52.5	2	0	0	1	2	1		1	1	1	0	1	2	1	2	1	1	4	1	2		55	0	54
15	15	1	0		1	2	1	2	1	2	26828	1	1	1	1	2	2	0	45	1	0	1	1	2	1	1	1	1	1	0	1	1	0	2	1	1	4	1	1		66	0	53
15	15	1	0		1	2	1	2	1	2	26828	1	1	1	1	2	2	0	40	1	0	1	1	2	1	0	1	1	1	0	1	1	0	2	1	1	1	1	1		79	0	74
15	15	1	0		1	2	1	2	1	2	26828	1	1	1	1	2	2	0	37.5	1	0	0	1	2	1		1	1	1	0	0	2	0	2	1	1	6	1	1		63	0	64
15	15	1	0		1	2	1	2	1	2	26828	1	1	1	1	2	2	0	22.5	1	0	0	1	2	1		3	1	1	0	0	2	0	2	1	1	4	2	2		62	0	64
15	15	1	0		1	2	1	2	1	2	26828	1	1	1	1	2	2	0	37.5	1	0	1	1	1	1		1	1	1	0	0	2	0	2	1	1	13	1	1		67	0	60
15	15	1	0		1	2	1	2	1	2	26828	1	1	1	1	2	2	0	35	1	0	0	1	2	1		1	1	1	0	0	2	1	2	1	1	2	1	1		81	0	53
15	15	1	0		1	2	1	2	1	2	26828	1	1	1	1	2	2	0	80	1	0	1	1	1	1	0	1	1	1	0	0	1	1	2	1	1	7	1	1		71	0	52
15	15	1	0		1	2	1	2	1	2	26828	1	1	1	1	2	2	0	18.75	2	0	0	1	2	1		1	1	1	0	0	2	1	2	1	1	1	1	1		66	0	51
15	15	1	0		1	2	1	2	1	2	26828	1	1	1	1	2	2	0	80	1	0	1	1	2	1		1	1	1	0	0	2	1	2	1	1	4	1	1		70	0	67
15	15	1	0		1	2	1	2	1	2	26828	1	1	1	1	2	2	0	30	2	0	0	1	1	1	0	1	1	1	0	0	0	0	2	1	1	1	1	1		62	0	64
15	15	1	0		1	2	1	2	1	2	26828	1	1	1	1	2	2	1	17.5	2	0	0	1	1	1		1	1	1	0	0	2	1	2	1	1	2	1	1		51	0	63
15	15	1	0		1	2	1	2	1	2	26828	1	1	1	1	2	2	0	25	1	0	0	1	1	1	0	1	1	1	0	0	0	0	2	1	1	13	1	1		89	0	61
15	15	1	0		1	2	1	2	1	2	26828	1	1	1	1	2	2	1	30	2	0	0	1	2	1	0	1	1	1	0	0	0	0	2	1	1	2	1	1		52	0	60
15	15	1	0		1	2	1	2	1	2	26828	1	1	1	1	2	2	0	60	1	0	1	1	1	1		1	1	1	0	0	2	1	2	1	1	6	1	1		78	0	58
15	15	1	0		1	2	1	2	1	2	26828	1	1	1	1	2	2	0	45	1	0	1	1	1	1		1	1	1	0	0	2	0	2	1	1	1	1	1		62	0	56
15	15	1	0		1	2	1	2	1	2	26828	1	1	1	1	2	2	0	35	1	0	1	1	2	1	0	1	1	1	0	0	0	0	2	1	1	2	2	2		70	0	55
15	15	1	0		1	2	1	2	1	2	26828	1	1	1	1	2	1	0	60	1	0	0	1	1	1	0	1	1	1	0	0	0	1	2	1	1	1	1	1		67	0	55
15	15	1	0		1	2	1	2	1	2	26828	1	1	1	1	2	2	0	52.5	1	0	1	1	1	1		1	1	1	0	0	2	0	2	1	1	5	2	2		74	0	54
15	15	1	0		1	2	1	2	1	2	26828	1	1	1	1	2	2	0	40	2	0	1	1	1	1		1	1	1	0	0	2	1	2	1	1	8	1	1		63	0	53
15	15	1	0		1	2	1	2	1	2	26828	1	1	1	1	2	2	0	50	1	0	0	1	1	1	0	1	1	1	0	0	0	1	2	1	1	4	2	2		77	0	52
15	15	1	0		1	2	1	2	1	2	26828	1	1	1	1	2	2	0	30	1	0	0	1	2	1		1	1	1	0	0	2	0	2	1	1	7	1	1		80	0	89
15	15	1	0		1	2	1	2	1	2	26828	1	1	1	1	2	2	0	50	1	0	0	1	1	1		1	1	1	0	0	2	0	2	1	1	1	1	1		64	0	77
15	15	1	0		1	2	1	2	1	2	26828	1	1	1	1	2	1	0	30	1	0	0	1	1	1		1	1	1	0	0	2	1	2	1	1	5	1	1		83	0	74
15	15	1	0		1	2	1	2	1	2	26828	1	1	1	1	2	2	1	48	1	0	0	1	1	2	0	1	1	1	0	0	0	1	2	1	1	3	1	1		52	0	73
15	15	1	0		1	2	1	2	1	2	26828	1	1	1	1	2	2	0	15	1	0	1	1	1	1		1	1	1	0	0	2	0	2	1	1	5	1	1		67	0	72
15	15	1	0		1	2	1	2	1	2	26828	1	1	1	1	2	2	0	40	1	0	0	1	1	1		1	1	1	0	0	2	0	2	1	1	4	1	1		68	0	72
15	15	1	0		1	2	1	2	1	2	26828	1	1	1	1	2	2	0	40	1	0	1	1	2	1		1	1	1	0	0	2	0	2	1	1	10	1	1		86	0	68
15	15	1	0		1	2	1	2	1	2	26828	1	1	1	1	2	2	0	45	1	0	0	1	1	1		1	1	1	0	0	2	0	2	1	1	8	1	1		65	0	68
15	15	1	0		1	2	1	2	1	2	26828	1	1	1	1	2	2	0	55	2	0	1	1	2	1		1	1	1	0	0	2	1	2	1	1	3	1	1		73	0	66
15	15	1	0		1	2	1	2	1	2	26828	1	1	1	1	2	2	0	60	1	0	0	1	1	1		1	1	1	0	0	2	1	2	1	1	2	1	1		68	0	61
15	15	1	0		1	2	1	2	1	2	26828	1	1	1	1	2	2	0	40	1	0	1	1	1	1		1	1	1	0	0	2	0	2	1	1	2	2	2		67	0	74
15	15	1	0		1	2	1	2	1	2	26828	1	1	1	1	2	2	0	45	1	0	0	1	2	1		1	1	1	0	0	2	0	2	1	1	4	1	1		61	0	70
15	15	1	0		1	2	1	2	1	2	26828	1	1	1	1	2	1	0	50	1	0	0	2	1	1		1	2	1	1	0	2	1	2	1	1	5	1	1		70	0	24
15	15	1	0		1	2	1	2	1	2	26828	1	1	1	1	2	2	0	80	1	0	0	2	1	1		1	1	1	1	0	2	0	2	1	1	19	1	1		84	0	16
15	15	1	0		1	2	1	2	1	2	26828	1	1	1	1	2	2	0	65	2	0	0	2	1	1		1	1	1	0	0	2	0	2	1	1	2	1	1		81	0	55
15	15	1	0		1	2	1	2	1	2	26828	1	1	1	1	2	2	0	50	2	0	1	2	2	1		1	1	1	1	0	2	1	2	1	1	10	2	2		71	0	33
15	15	1	0		1	2	1	2	1	2	26828	1	1	1	1	2	2	0	52.5	1	0	0	2	1	1		1	1	1	1	0	2	1	2	1	1	3	1	1		71	0	33
15	15	1	0		1	2	1	2	1	2	26828	1	1	1	1	2	2	0	80	2	0	0	2	2	1		1	1	1	1	0	2	1	2	1	1	5	1	1		75	0	31
15	15	1	0		1	2	1	2	1	2	26828	1	1	1	1	2	2	0	60	1	0	0	2	2	1		1	2	1	1	0	2	0	2	1	1	16	1	1		86	0	40
15	15	1	0		1	2	1	2	1	2	26828	1	1	1	1	2	2	0	20	2	0	0	2	2	1		1	1	1	1	0	2	1	2	1	1	1	2	2		58	0	39
15	15	1	0		1	2	1	2	1	2	26828	1	1	1	1	2	2	0	90	1	0	0	2	1	1		1	1	1	1	0	2	1	2	1	1	24	1	1		69	0	38
15	15	1	0		1	2	1	2	1	2	26828	1	1	1	1	2	2	0	35	1	0	0	2	1	1		1	1	1	1	0	2	1	2	1	1	16	1	1		83	0	38
15	15	1	0		1	2	1	2	1	2	26828	1	1	1	1	2	2	0	60	1	0	0	2	1	1		1	1	1	0	0	2	0	2	1	1	10	1	1		85	0	64
15	15	1	0		1	2	1	2	1	2	26828	1	1	1	1	2	2	0	80	2	0	0	2	1	1		1	1	1	0	0	2	0	2	1	1	4	1	1		73	0	51
15	15	1	0		1	2	1	2	1	2	26828	1	1	1	1	2	1	1	15	1	0	0	2	1	2	0	1	1	1	0	0	0	0	2	1	1	1	1	1		50	0	74
15	15	1	0		1	2	1	2	1	2	26828	1	1	1	1	2	1	0	30	2	1	0	1	1	1		1	1	1	1	0	2	0	2	1	1	5	1	1		61	1	45
15	15	1	0		1	2	1	2	1	2	26828	1	1	1	1	2	2	0	45	2	0	1	1	1	1		1	1	1	0	1	2	0	2	1	1	14	1	2		67	0	60
15	15	1	0		1	2	1	2	1	2	26828	1	1	1	1	2	2	0	30	2	0	1	1	2	1		1	1	1	0	1	2	0	2	1	1	2	1	1		71	0	59
15	15	1	0		1	2	1	2	1	2	26828	1	1	1	1	2	2	1	30	2	0	0	1	2	1		1	1	1	0	0	2	0	2	1	1	1	1	1		51	0	60
15	15	1	0		1	2	1	2	1	2	26828	1	1	1	1	2	1	0	30	1	0	1	1	1	1		1	1	1	0	0	2	1	2	1	1	1	2	2		61	0	57
15	15	1	0		1	2	1	2	1	2	26828	1	1	1	1	2	2	0	60	1	0	0	1	1	1		1	1	1	0	0	2	1	2	1	1	9	2	2		63	0	53
15	15	1	0		1	2	1	2	1	2	26828	1	1	1	1	2	2	0	62.5	2	0	0	1	2	1		1	1	1	0	0	2	0	2	1	1	9	1	1		66	0	69
15	15	1	0		1	2	1	2	1	2	26828	1	1	1	1	2	2	0	75	2	0	0	1	2	1		1	1	1	0	1	2	0	2	1	1	2	1	1		58	0	61
15	15	1	0		1	2	1	2	1	2	26828	1	1	1	1	2	2	0	26.25	1	0	1	1	1	1		1	1	1	0	1	2	0	2	1	1	4	1	1		72	0	67
15	15	1	0		1	2	1	2	1	2	26828	1	1	1	1	2	1	0	12.5	2	0	0	1	1	2		1	1	1	0	0	2	0	2	1	1	1	2	2		69	0	58
15	15	1	0		1	2	1	2	1	2	26828	1	1	1	1	2	2	0	40	1	0	0	3	2	2	0	1	1	1	1	0	0	1	2	1	1	6	1	1		68	0	42
15	15	1	0		1	2	1	2	1	2	26828	1	1	1	1	2	2	0	80	1	0	1	4	2	1		1	1	1	1	0	2	1	2	1	1	5	1	1		80	0	36
15	15	1	0		1	2	1	2	1	2	26828	1	1	1	1	2	2	0	25	1	0	1	3	1	1		1	2	2	1	0	2	1	2	1	1	6	2	2		87	0	48
15	15	1	0		1	2	1	2	1	2	26828	1	1	1	1	2	2	0	40	1	0	1	4	2	1		1	1	1	1	0	2	0	2	1	1	1	1	1		77	0	45
15	15	1	0		1	2	1	2	1	2	26828	1	1	1	1	2	2	0	75	1	0	1	3	2	1		1	1	1	1	0	2	1	2	1	1	4	1	1		73	0	43
15	15	1	0		1	2	1	2	1	2	26828	1	1	1	1	2	2	0	50	1	0	1	3	1	1		1	1	1	1	0	2	1	2	1	1	3	1	1		74	0	42
15	15	1	0		1	2	1	2	1	2	26828	1	1	1	1	2	2	0	35	1	0	0	4	1	1		1	1	1	0	0	2	0	2	1	1	2	2	2		64	0	86
15	15	1	0		1	2	1	2	1	2	26828	1	1	1	1	2	2	0	35	1	0	1	4	2	1		1	1	1	0	0	2	1	2	1	1	15	1	1		75	0	70
15	15	1	0		1	2	1	2	1	2	26828	1	1	1	1	2	2	0	50	1	0	0	4	1	1		1	1	1	0	0	2	0	2	1	1	6	1	1		90	0	59
15	15	1	0		1	2	1	2	1	2	26828	1	1	1	1	2	2	0	30	2	0	1	4	1	1		1	1	1	0	0	2	1	2	1	1	3	2	2		57	0	56
15	15	1	0		1	2	1	2	1	2	26828	1	1	1	1	2	2	0	25	2	0	0	4	2	1		1	1	1	0	0	2	1	2	1	1	2	1	1		70	0	52
15	15	1	0		1	2	1	2	1	2	26828	1	1	1	1	2	2	0	80	1	0	1	3	1	1		1	1	1	0	0	2	1	2	1	1	16	2	2		63	0	66
15	15	1	0		1	2	1	2	1	2	26828	1	1	1	1	2	2	0	40	1	0	1	4	2	2		1	1	1	0	0	2	1	2	1	1	12	1	1		85	0	64
9	17	1	0		0	2	0	2	1	2	13400	1	2	1	1	2	2	0	35	1	0	0	2	2	1	1	1	2	1	1	1	1	1	2	3	2	5	2	2		72	0	21
9	17	1	0		0	2	0	2	1	2	13400	1	2	1	1	2	2	0	18.75	1	1	1	2	1	2		1	1	1	1	0	2	1	2	3	2	5	1	1		73	1	48
9	17	1	0		0	2	0	2	1	2	13400	1	2	1	1	2	2	0	40	1	1	1	2	1	1		1	2	1	0	0	2	1	2	3	2	5	2	2		75	1	65
9	17	1	0		0	2	0	2	1	2	13400	1	2	1	1	2	1	0	15	1	0	1	2	2	2	0	1	2	1	0	0	0	0	2	3	2	10	1	1		79	0	65
9	17	1	0		0	2	0	2	1	2	13400	1	2	1	1	2	2	0	40	1	1	1	2	1	1	0	3	2	1	1	1	0	1	2	3	2	6	2	2		67	1	35
9	17	1	0		0	2	0	2	1	2	13400	1	2	1	1	2	2	0	15	1	0	1	2	2	1		1	1	1	1	0	2	1	2	3	2	10	1	1		62	0	19
9	17	1	0		0	2	0	2	1	2	13400	1	2	1	1	2	2	0	20	2	0	0	2	2	2		1	1	1	1	0	2	1	2	3	2	3	1	1		59	0	45
9	17	1	0		0	2	0	2	1	2	13400	1	2	1	1	2	2	0	40	1	0	1	2	2	1		1	1	1	1	0	2	0	2	3	2	12	2	2		70	0	44
9	17	1	0		0	2	0	2	1	2	13400	1	2	1	1	2	2	0	50	2	0	1	2	2	1		1	1	1	1	0	2	0	2	3	2	10	2	2		74	0	41
9	17	1	0		0	2	0	2	1	2	13400	1	2	1	1	2	1	0	30	1	0	1	2	1	2	0	1	1	1	0	1	0	1	2	3	2	2	1	1		61	0	50
9	17	1	0		0	2	0	2	1	2	13400	1	2	1	1	2	2	0	30	1	1	0	2	1	1		1	1	1	0	0	2	0	2	3	2	4	1	1		72	1	67
9	17	1	0		0	2	0	2	1	2	13400	1	2	1	1	2	2	0	35	1	1	0	2	1	1		1	2	1	0	0	2	1	2	3	2	3	2	2		72	1	67
9	17	1	0		0	2	0	2	1	2	13400	1	2	1	1	2	2	0	25	2	0	0	2	2	1		1	1	1	0	0	2	0	2	3	2	6	1	1		73	0	58
9	17	1	0		0	2	0	2	1	2	13400	1	2	1	1	2	2	0	52.5	1	0	0	2	1	1		1	1	1	0	0	2	1	2	3	2	8	2	2		76	0	52
9	17	1	0		0	2	0	2	1	2	13400	1	2	1	1	2	2	1	15	1	0	0	2	1	1		1	1	1	1	0	2	0	2	3	2	2	2	2		49	0	40
9	17	1	0		0	2	0	2	1	2	13400	1	2	1	1	2	2	0	15	1	0	0	2	1	2		1	1	1	0	1	2	0	2	3	2	5	1	1		65	0	61
9	17	1	0		0	2	0	2	1	2	13400	1	2	1	1	2	2	0	17.5	2	0	1	2	1	2		1	1	1	0	1	2	0	2	3	2	10	1	1		83	0	60
9	17	1	0		0	2	0	2	1	2	13400	1	2	1	1	2	1	1	19	1	1	0	2	2	2	0	1	1	1	0	0	0	0	2	3	2	6	2	2		51	1	68
9	17	1	0		0	2	0	2	1	2	13400	1	2	1	1	2	2	0	21	1	0	0	2	1	1		1	1	1	0	0	2	0	2	3	2	10	1	1		75	0	58
9	17	1	0		0	2	0	2	1	2	13400	1	2	1	1	2	2	0	18.75	1	0	0	2	2	2		1	1	1	0	0	2	0	2	3	2	3	1	1		79	0	68
9	17	1	0		0	2	0	2	1	2	13400	1	2	1	1	2	2	0	26.25	1	0	0	2	1	1	0	1	1	1	0	0	0	0	2	3	2	3	1	1		71	0	65
9	17	1	0		0	2	0	2	1	2	13400	1	2	1	1	2	2	0	15	1	0	1	2	2	1		1	1	1	0	0	2	0	2	3	2	2	1	1		68	0	65
9	17	1	0		0	2	0	2	1	2	13400	1	2	1	1	2	1	0	22	1	1	0	1	2	1		1	1	1	0	0	2	0	2	3	2	2	2	2		58	1	79
9	17	1	0		0	2	0	2	1	2	13400	1	2	1	1	2	2	0	30	1	0	0	1	1	1		1	1	1	0	0	2	0	2	3	2	2	1	1		74	0	61
9	17	1	0		0	2	0	2	1	2	13400	1	2	1	1	2	1	0	40	2	0	1	2	2	2		1	2	2	1	0	2	1	2	3	2	5	1	1		82	0	44
9	17	1	0		0	2	0	2	1	2	13400	1	2	1	1	2	2	0	40	1	0	0	2	1	1		1	1	1	1	0	2	1	2	3	2	4	1	1		75	0	36
9	17	1	0		0	2	0	2	1	2	13400	1	2	1	1	2	2	0	50	1	0	0	2	1	1		1	1	1	1	0	2	0	2	3	2	5	1	1		82	0	26
9	17	1	0		0	2	0	2	1	2	13400	1	2	1	1	2	2	0	52.5	1	0	1	2	1	1		1	1	1	1	0	2	1	2	3	2	5	2	2		79	0	44
9	17	1	0		0	2	0	2	1	2	13400	1	2	1	1	2	2	0	60	2	0	0	2	1	1		1	1	1	0	0	2	0	2	3	2	2	1	1		64	0	70
9	17	1	0		0	2	0	2	1	2	13400	1	2	1	1	2	2	0	50	2	0	0	2	1	1		1	1	1	1	0	2	0	2	3	2	5	2	2		73	0	39
9	17	1	0		0	2	0	2	1	2	13400	1	2	1	1	2	2	0	184	1	0	1	1	2	2		1	1	1	1	0	2	0	2	3	2	3	1	1		67	0	32
9	17	1	0		0	2	0	2	1	2	13400	1	2	1	1	2	1	0	15	1	0	0	1	1	1		1	1	1	0	0	2	1	2	3	2	5	1	1		60	0	63
9	17	1	0		0	2	0	2	1	2	13400	1	2	1	1	2	2	0	25	1	0	1	4	1	1		1	1	1	0	0	2	0	2	3	2	2	2	2		65	0	72
13	18	1	0		0	2	0	1	1	1	7800	0	2	2	2	1	2	0	60	1	0	1	2	2	1		1	1	1	1	1	2	1	1	3	3	3	2	2		74	0	34
13	18	1	0		0	2	0	1	1	1	7800	0	2	2	2	1	2	0	55	1	0	1	2	2	1	0	1	1	1	1	1	1	1	1	3	3	2	2	2		76	0	44
13	18	1	0		0	2	0	1	1	1	7800	0	2	2	2	1	2	0	40	1	0	1	1	1	1		1	2	1	1	0	2	1	1	3	3	3	2	2		82	0	33
13	18	1	0		0	2	0	1	1	1	7800	0	2	2	2	1	1	0	30	1	0	0	1	1	1		1	1	1	1	0	2	0	2	3	3	4	1	1		56	0	46
13	18	1	0		0	2	0	1	1	1	7800	0	2	2	2	1	2	0	60	1	0	1	1	1	1		1	1	1	0	0	2	0	2	3	3	2	2	2		59	0	53
13	18	1	0		0	2	0	1	1	1	7800	0	2	2	2	1	2	0	67.5	1	0	1	1	1	1		1	1	1	0	0	2	0	2	3	3	2	1	1		75	0	63
13	18	1	0		0	2	0	1	1	1	7800	0	2	2	2	1	2	0	18	1	0	0	1	2	1		1	1	1	0	0	2	0	2	3	3	6	2	2		56	0	80
13	18	1	0		0	2	0	1	1	1	7800	0	2	2	2	1	2	0	45	1	0	1	4	1	1	0	1	1	1	1	1	1	1	2	3	3	6	2	2		77	0	40
13	18	1	0		0	2	0	1	1	1	7800	0	2	2	2	1	2	0	32	2	0	1	4	1	2		1	1	1	0	1	2	0	2	3	3	3	2	2		77	0	76
13	18	1	0		0	2	0	1	1	1	7800	0	2	2	2	1	2	0	80	1	0	0	4	2	2		1	1	1	0	0	2	1	2	3	3	5	1	1		85	0	51
13	18	1	0		0	2	0	1	1	1	7800	0	2	2	2	1	2	0	60	1	0	0	4	1	1		1	1	1	0	0	2	0	2	3	3	3	1	1		70	0	50
13	18	1	0		0	2	0	1	1	1	7800	0	2	2	2	1	2	0	30	1	0	0	4	2	1		3	2	1	1	1	2	1	2	3	3	6	1	1		72	0	41
13	18	1	0		0	2	0	1	1	1	7800	0	2	2	2	1	2	0	12	1	0	1	3	2	1		1	2	1	1	0	2	1	2	3	3	5	2	2		85	0	41
13	18	1	0		0	2	0	1	1	1	7800	0	2	2	2	1	2	0	25.5	2	0	1	4	1	1		1	1	1	0	0	2	1	2	3	3	6	2	2		69	0	77
13	18	1	0		0	2	0	1	1	1	7800	0	2	2	2	1	2	0	15	1	0	0	4	2	2		1	1	1	0	0	2	1	2	3	3	5	1	1		86	0	66
15	19	1	0		0	1	0	2	1	2	13556	1	2	1	2	2	1	0	60	1	0	1	2	1	1	0	1	2	1	1	1	1	1	2	3	1	2	1	1		70	0	43
15	19	1	0		0	1	0	2	1	2	13556	1	2	1	2	2	2	0	60	1	0	0	2	1	1		1	2	1	1	1	2	1	2	3	1	2	1	1		80	0	29
15	19	1	0		0	1	0	2	1	2	13556	1	2	1	2	2	2	0	60	1	0	1	2	2	2	1	1	1	1	1	1	1	1	2	3	1	15	2	2	6	77	0	48
15	19	1	0		0	1	0	2	1	2	13556	1	2	1	2	2	2	0	30	1	0	1	2	1	1	1	1	1	1	1	0	1	1	2	3	1	6	2	2		65	0	34
15	19	1	0		0	1	0	2	1	2	13556	1	2	1	2	2	1	0	60	1	0	0	2	2	1	0	1	1	1	0	1	1	1	2	3	1	7	1	1		70	0	58
15	19	1	0		0	1	0	2	1	2	13556	1	2	1	2	2	2	0	20	1	0	1	2	1	1	0	1	1	1	1	1	1	1	2	3	1	3	1	1	4	77	0	33
15	19	1	0		0	1	0	2	1	2	13556	1	2	1	2	2	2	0	30	1	0	0	2	1	1	0	1	1	1	1	1	0	1	2	3	1	2	1	1	2	83	0	45
15	19	1	0		0	1	0	2	1	2	13556	1	2	1	2	2	2	0	75	1	1	0	2	1	1		1	2	1	1	0	2	0	1	3	1	12	2	2	5	61	1	24
15	19	1	0		0	1	0	2	1	2	13556	1	2	1	2	2	2	0	60	2	1	0	2	1	1		1	1	1	1	0	2	1	2	3	1	14	1	1		68	1	45
15	19	1	0		0	1	0	2	1	2	13556	1	2	1	2	2	2	0	40	1	0	0	2	1	1	0	1	1	1	1	0	0	1	2	3	1	3	1	1	4	61	0	35
15	19	1	0		0	1	0	2	1	2	13556	1	2	1	2	2	2	0	13	1	0	0	2	1	1	0	1	1	1	1	0	0	1	2	3	1	9	1	1		63	0	44
15	19	1	0		0	1	0	2	1	2	13556	1	2	1	2	2	2	0	43	1	0	0	2	1	1	1	1	2	1	0	1	1	1	1	3	1	7	2	2	2	69	0	52
15	19	1	0		0	1	0	2	1	2	13556	1	2	1	2	2	2	0	30	1	0	1	2	1	1	0	1	2	1	0	1	1	1	2	3	1	3	1	1		81	0	50
15	19	1	0		0	1	0	2	1	2	13556	1	2	1	2	2	2	0	35	1	0	0	2	1	1	0	1	1	1	0	0	0	1	2	3	1	2	1	1		73	0	52
15	19	1	0		0	1	0	2	1	2	13556	1	2	1	2	2	2	0	60	1	0	1	1	1	2		1	2	1	1	1	2	0	2	3	1	9	2	2	2	75	0	42
15	19	1	0		0	1	0	2	1	2	13556	1	2	1	2	2	2	0	50	1	0	1	1	1	1	0	1	1	1	1	1	1	0	2	3	1	7	1	1		81	0	40
15	19	1	0		0	1	0	2	1	2	13556	1	2	1	2	2	2	0	46	1	0	0	1	2	1	1	1	1	1	1	1	1	1	2	3	1	6	2	2		66	0	36
15	19	1	0		0	1	0	2	1	2	13556	1	2	1	2	2	2	0	60	1	1	0	1	1	1	0	1	1	1	1	0	0	1	2	3	1	4	1	1		80	1	49
15	19	1	0		0	1	0	2	1	2	13556	1	2	1	2	2	2	0	50	2	1	0	1	1	1	0	1	1	1	1	0	0	1	2	3	1	11	2	2		79	1	47
15	19	1	0		0	1	0	2	1	2	13556	1	2	1	2	2	2	0	25	1	0	1	1	1	1	0	1	1	1	1	0	0	1	2	3	1	13	1	1		65	0	46
15	19	1	0		0	1	0	2	1	2	13556	1	2	1	2	2	2	0	50	1	0	0	1	1	1		1	1	1	1	0	2	0	2	3	1	2	1	1		74	0	46
15	19	1	0		0	1	0	2	1	2	13556	1	2	1	2	2	2	0	40	2	0	0	1	1	1	0	1	2	1	1	0	0	0	2	3	1	3	1	1		69	0	44
15	19	1	0		0	1	0	2	1	2	13556	1	2	1	2	2	2	0	20	1	0	0	1	1	2	0	1	1	1	0	0	0	1	2	3	1	14	1	1		67	0	60
15	19	1	0		0	1	0	2	1	2	13556	1	2	1	2	2	2	0	30	1	0	1	1	1	1	0	1	1	1	0	0	0	0	1	3	1	7	2	2		63	0	55
15	19	1	0		0	1	0	2	1	2	13556	1	2	1	2	2	2	0	33.75	1	0	1	1	1	1	0	1	1	1	0	0	0	1	2	3	1	12	1	1		77	0	52
15	19	1	0		0	1	0	2	1	2	13556	1	2	1	2	2	1	0	20	1	0	0	1	1	1		1	1	1	0	0	2	0	2	3	1	4	1	1		71	0	78
15	19	1	0		0	1	0	2	1	2	13556	1	2	1	2	2	2	0	30	2	0	0	1	1	1	0	1	1	1	0	0	0	0	2	3	1	1	1	1	1	66	0	78
15	19	1	0		0	1	0	2	1	2	13556	1	2	1	2	2	1	0	70	1	0	0	1	1	1	0	1	1	1	0	0	0	0	2	3	1	4	1	1		60	0	73
15	19	1	0		0	1	0	2	1	2	13556	1	2	1	2	2	2	0	10.5	1	0	0	1	1	1	0	1	1	1	0	0	0	0	2	3	1	3	1	1		60	0	69
15	19	1	0		0	1	0	2	1	2	13556	1	2	1	2	2	2	0	40	1	0	1	1	1	1	0	1	1	1	0	0	0	0	2	3	1	1	1	1		77	0	69
15	19	1	0		0	1	0	2	1	2	13556	1	2	1	2	2	2	0	45	1	0	0	1	2	1	0	1	1	1	0	0	0	1	2	3	1	1	1	1		77	0	65
15	19	1	0		0	1	0	2	1	2	13556	1	2	1	2	2	2	0	40	1	0	0	1	1	1	0	1	1	1	0	1	0	1	2	3	1	20	1	1	4	68	0	63
15	19	1	0		0	1	0	2	1	2	13556	1	2	1	2	2	2	0	40	1	0	0	1	1	1	0	1	1	2	0	0	0	0	1	3	1	6	2	2	1	69	0	56
15	19	1	0		0	1	0	2	1	2	13556	1	2	1	2	2	2	0	20	1	1	1	2	2	2	0	1	1	1	1	0	0	1	1	3	1	1	2	2	5	63	1	26
15	19	1	0		0	1	0	2	1	2	13556	1	2	1	2	2	2	0	37.5	1	0	0	2	1	1		1	1	1	0	1	2	1	2	3	1	3	1	1		57	0	92
15	19	1	0		0	1	0	2	1	2	13556	1	2	1	2	2	2	0	15	1	0	1	2	2	1	0	1	1	1	0	0	0	0	2	3	1	4	1	1		68	0	52
15	19	1	0		0	1	0	2	1	2	13556	1	2	1	2	2	2	0	50	1	0	0	2	1	1	0	1	1	1	0	0	0	1	2	3	1	1	2	2	3	72	0	50
15	19	1	0		0	1	0	2	1	2	13556	1	2	1	2	2	2	0	30	1	0	0	1	1	2	0	1	1	1	1	0	0	0	2	3	1	2	2	2		57	0	49
15	19	1	0		0	1	0	2	1	2	13556	1	2	1	2	2	2	0	40.5	1	0	1	1	1	1		1	1	1	0	1	2	1	2	3	1	7	1	1		84	0	61
15	19	1	0		0	1	0	2	1	2	13556	1	2	1	2	2	2	0	45	2	0	0	1	1	1	0	1	1	1	0	0	0	1	2	3	1	4	1	1		56	0	61
15	19	1	0		0	1	0	2	1	2	13556	1	2	1	2	2	1	0	45	1	0	1	1	1	1	0	1	1	1	0	0	0	1	2	3	1	13	1	1		77	0	69
15	19	1	0		0	1	0	2	1	2	13556	1	2	1	2	2	2	0	30	1	0	1	1	1	1	0	1	1	1	0	0	0	0	2	3	1	1	1	1		69	0	68
15	19	1	0		0	1	0	2	1	2	13556	1	2	1	2	2	2	0	30	1	0	1	1	1	1	0	1	1	1	1	0	0	0	1	3	1	1	2	2	1	65	0	40
15	19	1	0		0	1	0	2	1	2	13556	1	2	1	2	2	2	0	40	1	0	1	3	1	1		1	1	1	1	0	2	0	2	3	1	1	1	1		81	0	42
15	19	1	0		0	1	0	2	1	2	13556	1	2	1	2	2	2	0	80	2	0	0	3	1	1	0	1	1	1	1	0	0	0	2	3	1	2	1	1		70	0	37
15	19	1	0		0	1	0	2	1	2	13556	1	2	1	2	2	1	0	45	2	0	0	3	1	1		1	1	1	0	0	2	0	2	3	1	1	1	1		60	0	78
15	19	1	0		0	1	0	2	1	2	13556	1	2	1	2	2	1	0	40	2	0	0	3	1	1	0	1	1	1	0	0	0	0	2	3	1	2	1	1		63	0	63
15	19	1	0		0	1	0	2	1	2	13556	1	2	1	2	2	2	0	30	1	0	1	3	1	1		1	1	2	0	0	2	0	2	3	1	1	2	2		71	0	56
9	20	1	0		1	2	1	2	1	2	13400	1	1	1	1	1	2	1	20	1	0	0	2	1	1		1	1	1	0	0	2	1	2	1	1	3	1	1		51	0	60
9	20	1	0		1	2	1	2	1	2	13400	1	1	1	1	1	2	0	40	1	0	1	2	2	1		3	2	2	1	1	2	1	2	1	1	1	1	1		86	0	23
9	20	1	0		1	2	1	2	1	2	13400	1	1	1	1	1	2	0	45	2	1	0	2	2	1		1	2	1	1	0	2	1	2	1	1	19	1	2	8	58	1	23
9	20	1	0		1	2	1	2	1	2	13400	1	1	1	1	1	2	0	20	1	0	1	2	1	1		1	2	1	1	0	2	1	2	1	1	7	1	1		80	0	25
9	20	1	0		1	2	1	2	1	2	13400	1	1	1	1	1	2	0	25	2	0	1	2	1	1		1	1	1	0	0	2	0	2	1	1	13	2	2		65	0	55
9	20	1	0		1	2	1	2	1	2	13400	1	1	1	1	1	2	0	35	1	0	1	2	2	1		1	1	1	1	0	2	1	2	1	1	6	1	1		75	0	43
9	20	1	0		1	2	1	2	1	2	13400	1	1	1	1	1	2	0	90	1	0	0	3	1	1		1	1	1	1	1	2	0	2	1	1	6	2	2		70	0	49
9	20	1	0		1	2	1	2	1	2	13400	1	1	1	1	1	2	1	34	1	1	0	3	1	1		1	1	1	1	1	2	0	2	1	1	5	2	2		54	1	42
9	20	1	0		1	2	1	2	1	2	13400	1	1	1	1	1	2	0	72	1	0	1	4	2	1		1	2	1	1	1	2	0	2	1	1	3	1	2		81	0	31
9	20	1	0		1	2	1	2	1	2	13400	1	1	1	1	1	1	1	15	2	0	0	3	1	2	0	1	1	1	1	0	0	1	2	1	1	10	1	1		55	0	47
9	20	1	0		1	2	1	2	1	2	13400	1	1	1	1	1	2	1	30	2	0	0	4	2	1		1	1	1	1	0	2	1	2	1	1	1	1	2		53	0	37
9	20	1	0		1	2	1	2	1	2	13400	1	1	1	1	1	2	0	20	1	0	0	4	1	1		1	2	1	1	0	2	1	2	1	1	4	1	1		80	0	35
9	20	1	0		1	2	1	2	1	2	13400	1	1	1	1	1	2	0	40	1	0	1	3	1	1		1	1	1	0	0	2	0	2	1	1	10	1	2		73	0	82
9	20	1	0		1	2	1	2	1	2	13400	1	1	1	1	1	2	0	35	1	0	0	3	1	1		1	1	2	0	0	2	1	2	1	1	2	2	2		58	0	65
9	20	1	0		1	2	1	2	1	2	13400	1	1	1	1	1	1	0	43	2	1	0	4	2	1	0	1	1	1	0	0	1	1	2	1	1	5	1	2		64	1	62
9	20	1	0		1	2	1	2	1	2	13400	1	1	1	1	1	2	0	90	2	0	1	3	1	1		1	1	1	1	0	2	1	2	1	1	2	1	1		68	0	47
9	20	1	0		1	2	1	2	1	2	13400	1	1	1	1	1	2	0	50	2	0	0	3	2	1		1	2	1	1	0	2	1	2	1	1	9	1	2		75	0	46
9	20	1	0		1	2	1	2	1	2	13400	1	1	1	1	1	2	0	45	1	0	0	3	2	1		1	1	1	1	0	2	0	2	1	1	2	1	1		89	0	37
9	20	1	0		1	2	1	2	1	2	13400	1	1	1	1	1	2	0	48	2	1	0	3	1	1		1	1	1	1	0	2	0	2	1	1	2	1	2		75	1	17
9	20	1	0		1	2	1	2	1	2	13400	1	1	1	1	1	2	0	40	1	0	1	4	2	1		3	2	1	1	0	2	1	2	1	1	9	2	2		70	0	16
9	20	1	0		1	2	1	2	1	2	13400	1	1	1	1	1	2	0	50	1	0	1	4	2	1		1	1	1	0	0	2	1	2	1	1	11	1	1		84	0	73
9	20	1	0		1	2	1	2	1	2	13400	1	1	1	1	1	2	1	30	1	0	1	3	1	1		1	1	1	0	0	2	0	2	1	1	2	1	2		55	0	70
9	20	1	0		1	2	1	2	1	2	13400	1	1	1	1	1	2	0	24	1	0	1	3	1	1		1	1	2	0	0	2	1	2	1	1	13	1	1		74	0	67
9	20	1	0		1	2	1	2	1	2	13400	1	1	1	1	1	2	0	70	1	0	1	3	1	1		1	2	1	0	0	2	1	2	1	1	8	1	1		84	0	63
9	20	1	0		1	2	1	2	1	2	13400	1	1	1	1	1	2	0	82.5	1	0	0	3	1	1		1	1	1	0	0	2	0	2	1	1	2	1	2		77	0	61
9	20	1	0		1	2	1	2	1	2	13400	1	1	1	1	1	2	0	35	2	0	1	4	1	1		1	1	1	0	0	2	0	2	1	1	2	1	2		75	0	59
9	20	1	0		1	2	1	2	1	2	13400	1	1	1	1	1	2	0	40.5	1	0	0	3	1	1		3	2	1	0	0	2	1	2	1	1	4	2	2		84	0	56
9	20	1	0		1	2	1	2	1	2	13400	1	1	1	1	1	2	0	20	1	0	1	3	1	1		1	1	1	0	0	2	1	2	1	1	5	1	2		70	0	54
9	20	1	0		1	2	1	2	1	2	13400	1	1	1	1	1	2	0	12	1	0	1	3	1	1		1	1	1	0	0	2	1	2	1	1	17	1	1		78	0	53
9	20	1	0		1	2	1	2	1	2	13400	1	1	1	1	1	2	0	45	1	0	0	3	1	1		1	2	1	0	0	2	1	2	1	1	10	1	2		88	0	53
9	21	1	0		1	2	1	2	1	2	25680	1	2	1	1	1	2	0	30	1	0	0	2	1	1	1	1	1	1	1	1	1	0	2	1	1	2	1	2		75	0	41
9	21	1	0		1	2	1	2	1	2	25680	1	2	1	1	1	2	0	60	2	0	1	2	1	1	0	1	1	1	0	1	0	0	1	1	1	3	2	2		78	0	68
9	21	1	0		1	2	1	2	1	2	25680	1	2	1	1	1	2	0	22.5	1	0	0	2	2	1	0	1	1	1	0	0	1	0	2	1	1	1	1	1		75	0	63
9	21	1	0		1	2	1	2	1	2	25680	1	2	1	1	1	2	0	45	2	0	0	1	2	1		1	1	1	0	0	2	0	2	1	1	2	1	1		74	0	53
9	21	1	0		1	2	1	2	1	2	25680	1	2	1	1	1	1	0	30	1	0	1	2	1	1	0	1	1	1	1	0	0	1	2	1	1	3	2	2		84	0	49
9	21	1	0		1	2	1	2	1	2	25680	1	2	1	1	1	1	0	37	1	0	0	2	1	1		1	1	1	0	0	2	0	2	1	1	2	2	2		74	0	65
9	21	1	0		1	2	1	2	1	2	25680	1	2	1	1	1	2	0	40	1	0	0	2	2	2		1	1	1	0	0	2	1	2	1	1	6	1	1		75	0	63
9	21	1	0		1	2	1	2	1	2	25680	1	2	1	1	1	2	0	50	1	0	1	2	1	1	0	1	1	1	0	0	0	0	2	1	1	7	1	1		83	0	57
9	21	1	0		1	2	1	2	1	2	25680	1	2	1	1	1	2	0	15	1	0	0	1	1	2		1	1	1	0	0	2	0	2	1	1	1	2	2		74	0	99
9	21	1	0		1	2	1	2	1	2	25680	1	2	1	1	1	2	0	16.8	1	0	1	3	1	1		1	1	1	1	0	2	0	2	1	1	6	1	1		86	0	44
9	21	1	0		1	2	1	2	1	2	25680	1	2	1	1	1	2	0	75	1	0	0	4	2	1		1	1	1	0	0	2	0	2	1	1	4	2	2		92	0	96
9	21	1	0		1	2	1	2	1	2	25680	1	2	1	1	1	2	0	40	1	0	1	3	2	1		1	1	1	0	0	2	0	2	1	1	4	1	1		80	0	51
9	21	1	0		1	2	1	2	1	2	25680	1	2	1	1	1	2	0	38	1	0	1	4	2	1	0	1	1	1	0	0	1	1	2	1	1	4	2	2		71	0	50
9	21	1	0		1	2	1	2	1	2	25680	1	2	1	1	1	2	0	92	1	0	0	3	1	2		1	1	1	0	0	2	1	2	1	1	3	1	1		66	0	50
9	21	1	0		1	2	1	2	1	2	25680	1	2	1	1	1	1	0	26	2	0	1	4	1	2	0	1	1	1	0	0	0	1	2	1	1	1	2	2		74	0	76
9	21	1	0		1	2	1	2	1	2	25680	1	2	1	1	1	1	0	60	2	0	0	4	2	2		1	1	1	0	0	2	0	2	1	1	4	1	1		59	0	62
9	21	1	0		1	2	1	2	1	2	25680	1	2	1	1	1	2	0	32	2	0	0	4	1	1	0	1	1	1	0	0	0	0	2	1	1	4	2	2		62	0	58
9	21	1	0		1	2	1	2	1	2	25680	1	2	1	1	1	2	0	25	1	0	0	3	1	1	0	1	1	1	0	0	0	0	2	1	1	4	2	2		62	0	58
9	21	1	0		1	2	1	2	1	2	25680	1	2	1	1	1	2	0	20	1	0	0	4	2	2		1	1	1	0	0	2	0	2	1	1	6	1	1		81	0	55
9	21	1	0		1	2	1	2	1	2	25680	1	2	1	1	1	2	0	94	1	0	1	4	2	1	0	1	1	2	0	0	1	1	2	1	1	7	1	1		89	0	54
9	21	1	0		1	2	1	2	1	2	25680	1	2	1	1	1	2	0	90	1	0	0	4	2	2		1	1	1	0	0	2	0	2	1	1	2	1	1		78	0	53
9	21	1	0		1	2	1	2	1	2	25680	1	2	1	1	1	2	0	45	1	0	0	3	2	2	0	1	1	1	1	1	1	0	2	1	1	1	1	1		85	0	42
9	21	1	0		1	2	1	2	1	2	25680	1	2	1	1	1	2	0	126	1	0	1	4	2	2		1	1	1	1	0	2	0	2	1	1	6	1	1		75	0	47
9	21	1	0		1	2	1	2	1	2	25680	1	2	1	1	1	2	0	46	1	0	1	4	2	2	0	1	1	1	1	0	1	1	2	1	1	6	1	1		80	0	46
9	21	1	0		1	2	1	2	1	2	25680	1	2	1	1	1	2	0	25	1	0	0	4	2	1		1	1	1	1	0	2	1	2	1	1	5	1	1		60	0	46
9	21	1	0		1	2	1	2	1	2	25680	1	2	1	1	1	2	0	125	1		1	4	1	1		1	1	1	1	0	2	1	2	1	1	4	1	1		70		45
9	21	1	0		1	2	1	2	1	2	25680	1	2	1	1	1	2	0	100	1	0	0	4	1	2		1	1	1	1	0	2	0	2	1	1	8	1	1		66	0	43
9	21	1	0		1	2	1	2	1	2	25680	1	2	1	1	1	2	0	50.75	2	0	1	4	2	2		1	1	1	1	0	2	1	2	1	1	4	2	2		59	0	43
9	21	1	0		1	2	1	2	1	2	25680	1	2	1	1	1	2	0	132	1	0	0	3	2	1		1	1	1	1	0	2	1	2	1	1	5	1	1		69	0	41
9	21	1	0		1	2	1	2	1	2	25680	1	2	1	1	1	2	0	102	1	0	0	4	2	2		1	2	1	1	0	2	0	2	1	1	5	1	1		80	0	40
9	21	1	0		1	2	1	2	1	2	25680	1	2	1	1	1	2	0	39	2	0	1	4	1	2	1	1	2	1	1	0	1	1	2	1	1	4	1	1		69	0	38
9	21	1	0		1	2	1	2	1	2	25680	1	2	1	1	1	2	0	58	1	0	0	4	1	1		1	1	1	1	0	2	0	2	1	1	2	1	1		59	0	35
9	21	1	0		1	2	1	2	1	2	25680	1	2	1	1	1	2	0	91.5	1	0	1	4	2	1		1	1	1	1	0	2	0	2	1	1	5	1	1		86	0	33
9	21	1	0		1	2	1	2	1	2	25680	1	2	1	1	1	2	0	55	1	1	1	4	2	2	0	1	1	1	1	0	0	0	2	1	1	1	1	1		77	1	32
9	21	1	0		1	2	1	2	1	2	25680	1	2	1	1	1	2	0	29	1	0	1	3	1	2		1	2	1	1	0	2	0	2	1	1	1	1	1		80	0	31
9	21	1	0		1	2	1	2	1	2	25680	1	2	1	1	1	2	1	36	2	1	0	4	2	2	0	1	1	1	1	0	0	0	2	1	1	1	1	1		51	1	22
9	21	1	0		1	2	1	2	1	2	25680	1	2	1	1	1	1	0	84	2	0	1	4	1	1		1	2	1	0	1	2	1	2	1	1	2	1	1		57	0	59
9	21	1	0		1	2	1	2	1	2	25680	1	2	1	1	1	2	0	51	2	0	0	4	2	2		1	1	1	0	0	2	0	2	1	1	2	1	1		79	0	123
9	21	1	0		1	2	1	2	1	2	25680	1	2	1	1	1	2	0	102	1	0	0	4	2	2		1	1	1	0	0	2		2	1	1	4	1	1		56	0	97
9	21	1	0		1	2	1	2	1	2	25680	1	2	1	1	1	1	1	38	2	0	0	4	1	2		1	1	1	0	0	2	0	2	1	1	3	1	1		54	0	87
9	21	1	0		1	2	1	2	1	2	25680	1	2	1	1	1	2	1	50	1	0	0	4	2	2		1	1	1	0	0	2	1	2	1	1	5	1	1		53	0	86
9	21	1	0		1	2	1	2	1	2	25680	1	2	1	1	1	2	1	13.5	2	0	0	3	1	1		1	1	1	0	0	2	0	2	1	1	1	2	2		54	0	83
9	21	1	0		1	2	1	2	1	2	25680	1	2	1	1	1	2	0	30	2	0	1	3	1	1		1	1	1	0	0	2	0	2	1	1	2	2	2		74	0	81
9	21	1	0		1	2	1	2	1	2	25680	1	2	1	1	1	1	0	30	2	0	0	4	1	2		1	1	1	0	0	2	0	2	1	1	4	1	1		74	0	76
9	21	1	0		1	2	1	2	1	2	25680	1	2	1	1	1	2	0	60	1	0	0	4	2	1	0	1	1	1	0	0	1	0	2	1	1	5	1	1		90	0	74
9	21	1	0		1	2	1	2	1	2	25680	1	2	1	1	1	2	0	20	2	0	0	3	2	2		1	1	1	0	0	2	0	2	1	1	1	1	1		62	0	74
9	21	1	0		1	2	1	2	1	2	25680	1	2	1	1	1	2	1	36	2	0	1	4	2	2		1	1	1	0	0	2	0	2	1	1	1	1	1		41	0	72
9	21	1	0		1	2	1	2	1	2	25680	1	2	1	1	1	1	0	36	2	0	0	4	2	1		1	1	1	0	0	2	0	2	1	1	1	1	1		57	0	70
9	21	1	0		1	2	1	2	1	2	25680	1	2	1	1	1	2	0	55	1	0	0	4	2	2		1	1	1	0	0	2	0	2	1	1	2	1	1		71	0	68
9	21	1	0		1	2	1	2	1	2	25680	1	2	1	1	1	2	0	13.5	1	0	0	4	1	1		1	1	1	0	0	2	0	2	1	1	2	1	1		75	0	68
9	21	1	0		1	2	1	2	1	2	25680	1	2	1	1	1	2	0	13.5	1	0	0	4	2	2		1	1	1	0	0	2	0	2	1	1	2	1	1		76	0	68
9	21	1	0		1	2	1	2	1	2	25680	1	2	1	1	1	2	0	37.5	1	0	0	3	1	2	0	1	1	1	0	0	0	1	2	1	1	2	1	1		60	0	68
9	21	1	0		1	2	1	2	1	2	25680	1	2	1	1	1	1	0	50	1	0	0	4	2	2		1	1	2	0	0	2	0	2	1	1	1	1	1		69	0	68
9	21	1	0		1	2	1	2	1	2	25680	1	2	1	1	1	2	0	48	1	0	1	3	1	2		1	1	1	0	0	2	0	2	1	1	6	1	1		66	0	67
9	21	1	0		1	2	1	2	1	2	25680	1	2	1	1	1	1	0	90	2	0	0	4	1	2	0	1	1	1	0	0	0	0	2	1	1	5	1	1		71	0	65
9	21	1	0		1	2	1	2	1	2	25680	1	2	1	1	1	2	0	46	1	0	1	3	1	1	0	1	2	2	0	0	1	1	2	1	1	2	2	2		84	0	63
9	21	1	0		1	2	1	2	1	2	25680	1	2	1	1	1	2	0	45	1	0	0	3	1	2		1	1	1	0	0	2	1	2	1	1	5	1	1		79	0	61
9	21	1	0		1	2	1	2	1	2	25680	1	2	1	1	1	2	0	195	1	0	1	4	2	1	0	1	1	1	0	0	0	1	2	1	1	1	1	1		77	0	61
9	21	1	0		1	2	1	2	1	2	25680	1	2	1	1	1	1	0	64.5	2	1	1	4	1	1	0	1	1	1	0	0	0	0	2	1	1	4	2	2		60	1	60
9	21	1	0		1	2	1	2	1	2	25680	1	2	1	1	1	2	0	12.5	1	0	1	3	1	1		1	1	1	0	0	2		2	1	1	7	1	1		60	0	58
9	21	1	0		1	2	1	2	1	2	25680	1	2	1	1	1	2	0	30	2	0	1	4	1	1	0	1	1	1	0	0	0	0	2	1	1	4	2	2		62	0	58
9	21	1	0		1	2	1	2	1	2	25680	1	2	1	1	1	2	0	22.5	2	0	0	4	2	1		1	1	1	0	0	2	1	2	1	1	4	1	1		61	0	56
9	21	1	0		1	2	1	2	1	2	25680	1	2	1	1	1	2	0	16.8	2	0	1	4	2	2		1	1	1	0	0	2	1	2	1	1	5	2	2		58	0	51
9	21	1	0		1	2	1	2	1	2	25680	1	2	1	1	1	2	0	60	1	0	1	4	2	1		1	1	1	0	0	2	0	2	1	1	4	1	1		74	0	51
9	21	1	0		1	2	1	2	1	2	25680	1	2	1	1	1	2	1	22.5	2	0	0	4	1	2	0	1	1	1	0	0	0	1	2	1	1	2	1	1		45	0	51
9	21	1	0		1	2	1	2	1	2	25680	1	2	1	1	1	2	0	45	1	0	1	3	1	1		1	2	1	0	0	2	1	2	1	1	1	2	2		59	0	50
13	22	1	0		0	2	1	1	1	2	12434	1	1	1	2	1	2	0	80	1	0	0	2	2	1	1	3	2	1	1	1	1	1	2	3	3	6	2	2		72	0	35
13	22	1	0		0	2	1	1	1	2	12434	1	1	1	2	1	2	0	52.5	1	0	1	2	1	1	0	1	1	1	1	1	1	0	2	3	3	5	1	1		68	0	31
13	22	1	0		0	2	1	1	1	2	12434	1	1	1	2	1	2	0	80	1	0	0	2	2	2		3	2	1	1	1	2	1	2	3	3	5	2	2		70	0	25
13	22	1	0		0	2	1	1	1	2	12434	1	1	1	2	1	2	0	52.5	1	1	0	2	2	1	0	3	2	1	1	0	1	1	2	3	3	8	1	1		79	1	18
13	22	1	0		0	2	1	1	1	2	12434	1	1	1	2	1	2	0	40	1	1	0	2	1	1		1	2	1	1	0	2	0	2	3	3	3	1	1		72	1	38
13	22	1	0		0	2	1	1	1	2	12434	1	1	1	2	1	2	0	86	1	0	0	2	2	1		1	2	1	1	1	2	1	2	3	3	5	1	1		90	0	44
13	22	1	0		0	2	1	1	1	2	12434	1	1	1	2	1	2	1	44	2	0	1	2	2	1		1	2	1	1	0	2	0	2	3	3	3	2	2		45	0	34
13	22	1	0		0	2	1	1	1	2	12434	1	1	1	2	1	2	0	40	2	0	0	2	2	1		1	2	1	1	0	2	0	2	3	3	3	2	2		59	0	28
13	22	1	0		0	2	1	1	1	2	12434	1	1	1	2	1	2	0	80	1	0	0	2	2	2		3	2	1	1	0	2	1	2	3	3	8	1	1		78	0	21
13	22	1	0		0	2	1	1	1	2	12434	1	1	1	2	1	2	0	120	2	0	1	2	2	2	1	1	2	1	1	0	1	0	2	3	3	2	1	1		73	0	36
13	22	1	0		0	2	1	1	1	2	12434	1	1	1	2	1	2	0	40	2	0	0	2	1	1		1	1	1	0	0	2	0	2	3	3	5	1	2		82	0	56
13	22	1	0		0	2	1	1	1	2	12434	1	1	1	2	1	2	0	60	1	0	0	2	2	1	0	1	1	1	0	0	1	1	2	3	3	3	1	2		78	0	50
13	22	1	0		0	2	1	1	1	2	12434	1	1	1	2	1	2	0	45	1	0	0	2	2	1	0	1	1	1	0	0	0	1	2	3	3	2	2	2		87	0	73
13	22	1	0		0	2	1	1	1	2	12434	1	1	1	2	1	2	0	60	2	0	1	2	2	1		3	2	2	0	0	2	1	2	3	3	2	1	1		76	0	72
13	22	1	0		0	2	1	1	1	2	12434	1	1	1	2	1	1	0	45	1	0	1	2	2	1		1	2	1	0	0	2	1	2	3	3	4	2	2		71	0	69
13	22	1	0		0	2	1	1	1	2	12434	1	1	1	2	1	2	0	15	2	0	1	2	1	1		1	2	1	1	1	2	0	2	3	3	2	1	1		66	0	44
13	22	1	0		0	2	1	1	1	2	12434	1	1	1	2	1	2	0	40	2	1	1	2	1	1	0	1	1	1	1	0	0	0	2	3	3	5	2	2		76	1	41
13	22	1	0		0	2	1	1	1	2	12434	1	1	1	2	1	2	1	30	1	0	0	2	1	2	0	3	1	2	1	0	0	1	2	3	3	4	2	2	2	50	0	49
13	22	1	0		0	2	1	1	1	2	12434	1	1	1	2	1	2	1	40	2	0	0	2	2	1		1	1	1	1	0	2	0	2	3	3	1	1	2		55	0	49
13	22	1	0		0	2	1	1	1	2	12434	1	1	1	2	1	2	0	67.5	1	0	0	2	2	1	0	1	1	1	0	1	0	0	2	3	3	5	1	1		65	0	56
13	22	1	0		0	2	1	1	1	2	12434	1	1	1	2	1	2	0	20	1	0	1	2	2	1		3	2	1	0	1	2	0	2	3	3	3	2	2		67	0	65
13	22	1	0		0	2	1	1	1	2	12434	1	1	1	2	1	2	0	14	2	0	0	2	2	1	0	1	1	1	0	0	0	0	2	3	3	5	2	2		73	0	62
13	22	1	0		0	2	1	1	1	2	12434	1	1	1	2	1	2	0	25	1	0	0	2	2	2	0	1	1	1	0	0	0	0	2	3	3	3	2	2		81	0	61
13	22	1	0		0	2	1	1	1	2	12434	1	1	1	2	1	2	0	22.5	2	0	0	2	2	1	1	1	1	1	0	0	1	0	2	3	3	3	1	2		79	0	129
13	22	1	0		0	2	1	1	1	2	12434	1	1	1	2	1	2	0	60	1	0	0	2	2	1		1	1	1	0	0	2	0	1	3	3	4	2	2		81	0	92
13	22	1	0		0	2	1	1	1	2	12434	1	1	1	2	1	2	0	45	1	0	0	2	1	1		1	1	1	0	0	2	0	2	3	3	3	2	2		77	0	90
13	22	1	0		0	2	1	1	1	2	12434	1	1	1	2	1	2	0	50	1	0	0	2	2	1	0	1	1	2	0	0	0	0	2	3	3	2	2	2		68	0	88
13	22	1	0		0	2	1	1	1	2	12434	1	1	1	2	1	2	0	37.5	2	0	0	2	1	1		1	1	1	0	0	2	0	2	3	3	3	1	2		77	0	74
13	22	1	0		0	2	1	1	1	2	12434	1	1	1	2	1	2	0	40	1	0	0	2	1	2	0	1	1	1	0	0	0	1	2	3	3	8	1	1		78	0	73
13	22	1	0		0	2	1	1	1	2	12434	1	1	1	2	1	2	0	30	1	0	0	2	2	1	0	1	1	1	0	0	0	0	2	3	3	7	1	1		78	0	71
13	22	1	0		0	2	1	1	1	2	12434	1	1	1	2	1	2	0	40	1	0	1	2	1	1		1	1	1	0	0	2	0	2	3	3	5	2	2		75	0	68
13	22	1	0		0	2	1	1	1	2	12434	1	1	1	2	1	2	0	30	1	0	1	1	1	1		1	1	1	1	0	2	0	2	3	3	3	2	2		83	0	33
13	22	1	0		0	2	1	1	1	2	12434	1	1	1	2	1	2	0	49	2	0	0	1	1	1		1	1	1	1	0	2	0	2	3	3	2	2	2		64	0	49
13	22	1	0		0	2	1	1	1	2	12434	1	1	1	2	1	2	0	30	2	0	0	1	1	1		1	1	1	1	0	2	0	2	3	3	5	1	2		69	0	46
13	22	1	0		0	2	1	1	1	2	12434	1	1	1	2	1	2	0	64	1	0	0	1	1	1	0	1	1	1	0	1	0	0	2	3	3	5	1	1		80	0	66
13	22	1	0		0	2	1	1	1	2	12434	1	1	1	2	1	2	0	30	2	0	0	1	2	1		3	1	1	0	0	2	1	2	3	3	3	2	2		73	0	65
13	22	1	0		0	2	1	1	1	2	12434	1	1	1	2	1	2	0	45	1	0	1	1	2	1		1	1	1	0	0	2	1	2	3	3	2	1	2		75	0	61
13	22	1	0		0	2	1	1	1	2	12434	1	1	1	2	1	2	0	80	2	0	1	1	1	1		3	1	1	0	0	2	0	2	3	3	3	2	2		64	0	58
13	22	1	0		0	2	1	1	1	2	12434	1	1	1	2	1	2	0	120	2	0	1	1	1	1		1	1	1	0	0	2	0	2	3	3	2	2	2		70	0	58
13	22	1	0		0	2	1	1	1	2	12434	1	1	1	2	1	1	0	100	1	0	1	1	2	1		1	1	2	0	0	2	0	2	3	3	30	1	1		83	0	56
13	22	1	0		0	2	1	1	1	2	12434	1	1	1	2	1	2	0	25	2	0	0	1	1	1		1	1	1	0	0	2	0	2	3	3	2	2	2		73	0	54
13	22	1	0		0	2	1	1	1	2	12434	1	1	1	2	1	2	0	90	1	0	1	1	1	1		1	1	1	0	0	2	0	2	3	3	3	1	1		65	0	76
13	22	1	0		0	2	1	1	1	2	12434	1	1	1	2	1	2	0	54	2	0	0	1	1	2		1	1	1	0	0	2	0	2	3	3	4	1	1		81	0	73
13	22	1	0		0	2	1	1	1	2	12434	1	1	1	2	1	2	0	80	1	0	1	1	1	1		1	1	1	0	0	2	0	2	3	3	2	1	1		65	0	72
13	22	1	0		0	2	1	1	1	2	12434	1	1	1	2	1	1	1	15	1	0	1	1	1	1		1	1	1	0	0	2	0	2	3	3	2	2	2		54	0	70
13	22	1	0		0	2	1	1	1	2	12434	1	1	1	2	1	2	0	20	2	0	0	1	2	1		1	1	1	0	0	2	0	2	3	3	3	1	2		64	0	69
13	22	1	0		0	2	1	1	1	2	12434	1	1	1	2	1	2	0	40	2	0	1	1	1	1		1	1	1	1	0	2	0	2	3	3	4	1	2		80	0	45
13	22	1	0		0	2	1	1	1	2	12434	1	1	1	2	1	2	0	120	1	0	1	1	2	2	0	1	1	1	0	1	0	1	2	3	3	3	1	2		80	0	61
13	22	1	0		0	2	1	1	1	2	12434	1	1	1	2	1	2	1	25	2	0	0	1	2	1	0	1	1	1	0	0	0	0	2	3	3	20	1	1		49	0	74
13	22	1	0		0	2	1	1	1	2	12434	1	1	1	2	1	2	0	30	2	0	0	1	1	1		1	1	1	0	0	2		2	3	3	3	1	1		77	0	68
13	22	1	0		0	2	1	1	1	2	12434	1	1	1	2	1	2	0	37	1	0	1	2	2	1		1	1	1	1	0	2	1	2	3	3	3	1	1		60	0	28
13	22	1	0		0	2	1	1	1	2	12434	1	1	1	2	1	2	0	20	1	0	0	2	1	1	0	1	2	1	1	0	0	0	2	3	3	2	1	1		81	0	39
13	22	1	0		0	2	1	1	1	2	12434	1	1	1	2	1	2	0	20	1	0	1	2	1	2		1	1	2	0	0	2	0	2	3	3	3	1	1		67	0	60
13	22	1	0		0	2	1	1	1	2	12434	1	1	1	2	1	2	0	20	1	0	1	2	2	1	0	1	1	1	0	0	0	1	2	3	3	3	1	1		77	0	58
13	22	1	0		0	2	1	1	1	2	12434	1	1	1	2	1	2	0	25	1	0	1	2	2	2	0	1	1	1	0	0	0	1	2	3	3	2	1	1		67	0	56
13	22	1	0		0	2	1	1	1	2	12434	1	1	1	2	1	2	0	75	2	0	1	2	1	1		1	2	1	0	0	2	0	2	3	3	4	2	2		76	0	68
13	22	1	0		0	2	1	1	1	2	12434	1	1	1	2	1	1	0	25	1	0	0	2	2	2		1	1	1	0	1	2	1	2	3	3	2	1	1		63	0	50
13	22	1	0		0	2	1	1	1	2	12434	1	1	1	2	1	2	0	27	1	0	1	2	1	1	0	1	1	1	0	0	0	0	2	3	3	6	1	1		56	0	62
13	22	1	0		0	2	1	1	1	2	12434	1	1	1	2	1	2	0	40	1	0	1	2	1	1	0	1	2	2	0	0	0	1	2	3	3	4	1	2		76	0	60
13	22	1	0		0	2	1	1	1	2	12434	1	1	1	2	1	2	0	60	1	0	0	2	2	1	0	1	1	1	0	0	0	0	2	3	3	2	1	2		86	0	60
13	22	1	0		0	2	1	1	1	2	12434	1	1	1	2	1	2	0	30	1	0	0	2	2	1	0	1	2	1	0	0	1	1	2	3	3	2	1	1		85	0	58
13	22	1	0		0	2	1	1	1	2	12434	1	1	1	2	1	2	0	30	1	0	0	2	2	1	0	1	1	1	0	0	0	0	2	3	3	3	1	1		77	0	106
13	22	1	0		0	2	1	1	1	2	12434	1	1	1	2	1	2	0	35	1	0	1	2	2	1	1	1	2	1	0	0	1	1	2	3	3	2	2	2		80	0	78
13	22	1	0		0	2	1	1	1	2	12434	1	1	1	2	1	2	0	45	1	0	0	2	2	1	0	1	2	1	0	0	0	1	2	3	3	2	2	1		76	0	77
13	22	1	0		0	2	1	1	1	2	12434	1	1	1	2	1	2	0	50	1	0	0	2	1	2	0	1	1	1	0	0	0	1	2	3	3	4	1	1		84	0	72
13	22	1	0		0	2	1	1	1	2	12434	1	1	1	2	1	2	0	58.75	2	0	0	2	2	1		1	1	1	0	0	2	0	2	3	3	1	1	1		63	0	70
13	22	1	0		0	2	1	1	1	2	12434	1	1	1	2	1	2	0	30	1	0	1	2	2	1	0	1	2	1	0	0	1	1	2	3	3	3	1	1		79	0	66
13	22	1	0		0	2	1	1	1	2	12434	1	1	1	2	1	1	0	30	1	0	0	1	1	1	0	1	1	1	0	0	0	0	2	3	3	5	1	1		70	0	60
13	22	1	0		0	2	1	1	1	2	12434	1	1	1	2	1	2	0	25	2	0	0	1	2	1	1	1	1	1	0	0	1	1	2	3	3	3	1	1		66	0	51
13	22	1	0		0	2	1	1	1	2	12434	1	1	1	2	1	2	0	40	2	0	0	1	2	1		1	1	1	0	0	2		2	3	3	4	1	1		87	0	94
13	22	1	0		0	2	1	1	1	2	12434	1	1	1	2	1	2	0	30	1	0	0	1	2	1	0	3	1	1	0	0	1	0	2	3	3	5	1	1		73	0	65
13	22	1	0		0	2	1	1	1	2	12434	1	1	1	2	1	2	0	45	1	0	0	1	2	1		1	1	1	0	0	2	0	2	3	3	7	2	1		75	0	67
13	22	1	0		0	2	1	1	1	2	12434	1	1	1	2	1	2	0	30	1	0	1	3	1	1		1	1	1	1	0	2	0	2	3	3	3	1	2		74	0	45
13	22	1	0		0	2	1	1	1	2	12434	1	1	1	2	1	2	0	45	1	0	0	4	1	1		1	2	1	1	0	2		2	3	3	3	2	2		82	0	39
13	22	1	0		0	2	1	1	1	2	12434	1	1	1	2	1	2	0	70	1	0	0	3	2	1		1	2	1	1	0	2	1	2	3	3	3	1	2		67	0	37
13	22	1	0		0	2	1	1	1	2	12434	1	1	1	2	1	1	1	25	2	0	0	4	2	1	1	1	1	1	0	1	1	0	2	3	3	2	1	1		54	0	80
13	22	1	0		0	2	1	1	1	2	12434	1	1	1	2	1	2	0	45	1	0	0	4	1	1		1	2	1	0	1	2	0	2	3	3	5	1	2		79	0	50
13	22	1	0		0	2	1	1	1	2	12434	1	1	1	2	1	2	0	40	1	0	0	4	2	2	0	1	1	1	0	0	0	0	2	3	3	7	1	1		78	0	71
13	22	1	0		0	2	1	1	1	2	12434	1	1	1	2	1	2	0	20	2	0	1	4	2	1	0	1	1	1	0	0	0	0	2	3	3	2	2	2		73	0	62
13	22	1	0		0	2	1	1	1	2	12434	1	1	1	2	1	2	0	60	1	0	0	3	1	1		1	2	1	0	0	2	0	2	3	3	6	1	1		85	0	58
13	22	1	0		0	2	1	1	1	2	12434	1	1	1	2	1	2	0	46.5	2	0	1	4	1	2		1	1	1	1	1	2		2	3	3	4	1	2		61	0	28
13	22	1	0		0	2	1	1	1	2	12434	1	1	1	2	1	2	0	60	1	0	0	4	2	1	0	1	2	1	1	0	0	1	2	3	3	6	1	1		66	0	44
13	22	1	0		0	2	1	1	1	2	12434	1	1	1	2	1	2	0	30	1	0	0	4	2	2		1	2	1	0	0	2	0	2	3	3	4	1	1		78	0	79
13	22	1	0		0	2	1	1	1	2	12434	1	1	1	2	1	2	0	30	1	0	0	4	2	1	0	1	1	1	0	0	0	0	2	3	3	83	1	1		83	0	56
13	22	1	0		0	2	1	1	1	2	12434	1	1	1	2	1	2	0	20	1	0	1	4	1	1	0	1	1	1	0	0	0	1	2	3	3	45	1	1		81	0	53
13	22	1	0		0	2	1	1	1	2	12434	1	1	1	2	1	2	0	20	2	0	1	4	2	1		1	2	1	0	0	2	1	2	3	3	7	1	1		66	0	53
10	23	1	0		1	2	1	2	1	2	11586	1	1	1	1	2	2	0	52.5	1	0	1	2	2	1	0	1	1	1	1	0	1	1	2	3	3	2	1	2		83	0	32
10	23	1	0		1	2	1	2	1	2	11586	1	1	1	1	2	2	0	66	2	0	0	2	2	2	0	1	1	1	0	0	0	0	2	3	3	1	1	2		61	0	68
10	23	1	0		1	2	1	2	1	2	11586	1	1	1	1	2	2	0	33	1	0	1	2	1	1	1	1	1	1	1	1	1	0	2	3	3	3	1	1		70	0	42
10	23	1	0		1	2	1	2	1	2	11586	1	1	1	1	2	2	0	30	1	0	0	2	1	2	0	1	1	1	0	0	1		2	3	3	2	1	1		66	0	56
10	23	1	0		1	2	1	2	1	2	11586	1	1	1	1	2	2	0	80	1	0	0	2	1	2	0	1	1	1	0	0	0	0	2	3	3	3	1	1		75	0	59
10	23	1	0		1	2	1	2	1	2	11586	1	1	1	1	2	2	1	78	2	0	1	1	1	1	0	1	2	1	1	1	0	0	2	3	3	6	1	2	2	55	0	48
10	23	1	0		1	2	1	2	1	2	11586	1	1	1	1	2	2	0	38	1	0	0	1	1	1	0	1	1	1	1	1	0	0	2	3	3	2	1	2		56	0	40
10	23	1	0		1	2	1	2	1	2	11586	1	1	1	1	2	2	0	60	1	0	0	1	1	1	1	1	1	1	1	0	1	1	2	3	3	2	1	1		67	0	49
10	23	1	0		1	2	1	2	1	2	11586	1	1	1	1	2	2	0	92	1	1	1	1	1	1	0	1	2	1	0	1	0	0	2	3	3	1	2	2	3	81	1	78
10	23	1	0		1	2	1	2	1	2	11586	1	1	1	1	2	1	1	35	2	0	0	1	2	1		1	1	1	0	0	2		2	3	3	2	1	1		47	0	108
10	23	1	0		1	2	1	2	1	2	11586	1	1	1	1	2	2	0	55	1	0	0	1	1	1		1	1	1	0	0	2	0	2	3	3	8	1	1		75	0	58
10	23	1	0		1	2	1	2	1	2	11586	1	1	1	1	2	2	0	40	2	0	0	1	1	1	0	1	1	1	0	0	0	1	2	3	3	6	1	1		70	0	53
10	23	1	0		1	2	1	2	1	2	11586	1	1	1	1	2	2	0	41	1	0	1	1	1	1	0	1	1	1	0	0	0	0	2	3	3	11	1	1		74	0	71
10	23	1	0		1	2	1	2	1	2	11586	1	1	1	1	2	2	0	51	1	0	1	2	1	1	0	1	2	1	0	0	1	1	2	3	3	5	1	1		72	0	50
10	23	1	0		1	2	1	2	1	2	11586	1	1	1	1	2	1	0	82	1	0	1	2	1	1		1	1	1	0	0	2	0	2	3	3	1	1	2		63	0	50
10	23	1	0		1	2	1	2	1	2	11586	1	1	1	1	2	2	0	60	1	0	1	1	1	1	0	1	1	1	0	0	0	0	2	3	3	1	1	1		69	0	73
10	23	1	0		1	2	1	2	1	2	11586	1	1	1	1	2	2	0	40	1	0	0	4	1	1		1	2	1	1	1	2	1	2	3	3	16	1	1		71	0	47
10	23	1	0		1	2	1	2	1	2	11586	1	1	1	1	2	2	0	67	1	0	0	4	2	2		1	2	1	1	1	2	1	2	3	3	6	1	1		85	0	44
10	23	1	0		1	2	1	2	1	2	11586	1	1	1	1	2	2	0	22	2	0	0	4	2	1		1	2	1	1	1	2	1	2	3	3	2	1	1		58	0	32
10	23	1	0		1	2	1	2	1	2	11586	1	1	1	1	2	1	1	17.25	2	0	0	3	1	1		1	2	2	1	1	2		2	3	3	7	1	1		51	0	30
10	23	1	0		1	2	1	2	1	2	11586	1	1	1	1	2	2	0	45	1	0	1	4	1	1	0	1	2	1	1	1	1	1	2	3	3	2	1	1		69	0	25
10	23	1	0		1	2	1	2	1	2	11586	1	1	1	1	2	2	1	78	1	0	0	4	1	1	0	1	2	1	1	1	1	1	2	3	3	27	1	1		55	0	18
10	23	1	0		1	2	1	2	1	2	11586	1	1	1	1	2	2	0	132	2	0	0	4	1	2		1	1	1	1	0	2	0	2	3	3	2	1	1		71	0	48
10	23	1	0		1	2	1	2	1	2	11586	1	1	1	1	2	2	0	60	2	0	0	4	1	2	0	1	1	1	1	0	0	1	2	3	3	1	1	1		80	0	47
10	23	1	0		1	2	1	2	1	2	11586	1	1	1	1	2	2	0	107.5	2	0	0	4	1	1		1	2	1	1	0	2		2	3	3	3	1	1		68	0	42
10	23	1	0		1	2	1	2	1	2	11586	1	1	1	1	2	2	0	20	1	0	1	4	2	1		1	1	1	1	0	2	0	2	3	3	15	1	1		82	0	41
10	23	1	0		1	2	1	2	1	2	11586	1	1	1	1	2	2	0	110	1	0	0	4	1	1	0	1	2	1	1	0	0	1	2	3	3	2	1	1		82	0	40
10	23	1	0		1	2	1	2	1	2	11586	1	1	1	1	2	1	0	30	1	0	0	3	1	1		1	1	1	1	0	2		2	3	3	11	1	1		70	0	39
10	23	1	0		1	2	1	2	1	2	11586	1	1	1	1	2	2	0	96	1	0	1	3	2	1		1	2	2	1	0	2	1	2	3	3	2	1	1		81	0	37
10	23	1	0		1	2	1	2	1	2	11586	1	1	1	1	2	2	0	48	1	0	1	4	2	2	1	3	2	1	1	0	1		2	3	3	2	1	1		76	0	31
10	23	1	0		1	2	1	2	1	2	11586	1	1	1	1	2	2	0	180	2	0	0	4	1	1		1	1	1	0	1	2	0	2	3	3	2	1	1		81	0	70
10	23	1	0		1	2	1	2	1	2	11586	1	1	1	1	2	2	0	50	1	0	1	3	1	1		1	1	1	0	0	2	0	2	3	3	4	1	1		70	0	97
10	23	1	0		1	2	1	2	1	2	11586	1	1	1	1	2	2	0	82.5	1	0	1	4	1	1	0	1	1	1	0	0	0	0	2	3	3	8	1	2		83	0	92
10	23	1	0		1	2	1	2	1	2	11586	1	1	1	1	2	2	0	101.25	1	0	0	4	1	1	0	1	1	1	0	0	0	0	2	3	3	4	1	1		67	0	82
10	23	1	0		1	2	1	2	1	2	11586	1	1	1	1	2	2	0	88	1	0	0	3	1	1		1	1	1	0	0	2		2	3	3	5	2	2		72	0	80
10	23	1	0		1	2	1	2	1	2	11586	1	1	1	1	2	2	0	50	1	0	0	3	2	2	0	1	1	1	0	0	0	0	2	3	3	5	1	1		71	0	75
10	23	1	0		1	2	1	2	1	2	11586	1	1	1	1	2	2	0	24	1	0	1	4	1	1	0	1	1	1	0	0	0		2	3	3	9	1	1		62	0	74
10	23	1	0		1	2	1	2	1	2	11586	1	1	1	1	2	2	0	52.5	1	0	0	4	1	2	0	1	1	1	0	0	0	0	2	3	3	5	1	1		57	0	71
10	23	1	0		1	2	1	2	1	2	11586	1	1	1	1	2	2	0	68.75	1	0	0	4	1	2	0	1	1	1	0	0	0		2	3	3	5	1	1		84	0	68
10	23	1	0		1	2	1	2	1	2	11586	1	1	1	1	2	2	0	78	1	0	0	4	1	1	0	1	1	1	0	0	1	1	2	3	3	9	1	2		79	0	66
10	23	1	0		1	2	1	2	1	2	11586	1	1	1	1	2	1	0	88	2	0	0	3	1	1		1	1	2	0	0	2		2	3	3	2	1	1		60	0	66
10	23	1	0		1	2	1	2	1	2	11586	1	1	1	1	2	2	0	102	1	0	0	3	2	1	0	1	1	1	0	0	0		2	3	3	1	1	1		69	0	66
10	23	1	0		1	2	1	2	1	2	11586	1	1	1	1	2	2	0	60	1	0	0	4	1	2	1	1	1	1	0	0	1	0	2	3	3	7	1	1		72	0	65
10	23	1	0		1	2	1	2	1	2	11586	1	1	1	1	2	2	0	20	2	0	0	4	2	1		1	1	1	0	0	2	1	2	3	3	3	1	1		68	0	64
10	23	1	0		1	2	1	2	1	2	11586	1	1	1	1	2	2	0	40	1	0	1	4	1	2	0	1	1	1	0	0	0		2	3	3	3	1	1		63	0	57
10	23	1	0		1	2	1	2	1	2	11586	1	1	1	1	2	2	0	82	1	0	1	4	1	1	0	1	1	1	0	0	0	0	2	3	3	2	1	2		61	0	53
10	23	1	0		1	2	1	2	1	2	11586	1	1	1	1	2	2	0	20	1	0	0	4	1	1	0	1	1	1	0	0	0	1	2	3	3	5	1	1		75	0	51
10	23	1	0		1	2	1	2	1	2	11586	1	1	1	1	2	2	0	40	1	0	0	3	1	1		1	1	1	1	0	2	1	2	3	3	3	1	1		80	0	42
10	23	1	0		1	2	1	2	1	2	11586	1	1	1	1	2	2	0	50	2	0	1	4	1	1	0	1	1	1	0	0	0	1	2	3	3	14	1	1		70	0	86
10	23	1	0		1	2	1	2	1	2	11586	1	1	1	1	2	2	0	57.5	1	0	0	3	1	2		1	1	1	0	0	2		2	3	3	13	1	2		81	0	70
10	23	1	0		1	2	1	2	1	2	11586	1	1	1	1	2	2	1	60	2	0	0	4	1	1		1	1	1	0	0	2		2	3	3	2	1	1		55	0	68
10	23	1	0		1	2	1	2	1	2	11586	1	1	1	1	2	2	0	40	2	0	0	3	1	1	1	1	1	1	0	0	1	1	2	3	3	1	1	2		63	0	63
10	23	1	0		1	2	1	2	1	2	11586	1	1	1	1	2	1	1	30	2	0	1	3	1	1		1	1	1	0	0	2		2	3	3	2	1	1		52	0	60
10	23	1	0		1	2	1	2	1	2	11586	1	1	1	1	2	2	0	42	2	0	1	4	2	1		1	1	1	0	0	2		2	3	3	1	1	1		57	0	60
13	24	1	0		1	2	1	2	1	2	22890	1	2	1	1	2	2	0	35	1	0	0	2	2	2	0	1	2	1	1	0	0	1	1	2	2	8	1	1		70	0	37
13	24	1	0		1	2	1	2	1	2	22890	1	2	1	1	2	2	0	45	1	0	0	1	2	1	0	1	1	1	1	0	1	1	1	2	2	2	2	2		67	0	28
13	24	1	0		1	2	1	2	1	2	22890	1	2	1	1	2	2	0	122.5	1	0	0	1	2	2		1	2	1	1	0	2	1	1	2	2	3	2	2		63	0	46
13	24	1	0		1	2	1	2	1	2	22890	1	2	1	1	2	1	0	20	1	1	0	1	2	1	0	1	2	1	1	0	0	1	1	2	2	4	1	1		66	1	29
13	24	1	0		1	2	1	2	1	2	22890	1	2	1	1	2	1	0	60	1	0	0	1	1	1	0	1	1	1	0	0	0	0	1	2	2	9	2	2		65	0	73
13	24	1	0		1	2	1	2	1	2	22890	1	2	1	1	2	2	0	141	1	0	1	1	2	1	0	1	2	1	0	0	0	1	1	2	2	1	1	1		69	0	70
13	24	1	0		1	2	1	2	1	2	22890	1	2	1	1	2	2	0	33	1		1	1	2	1	0	1	1	1	0	0	0	0	1	2	2	2	1	1		57		78
13	24	1	0		1	2	1	2	1	2	22890	1	2	1	1	2	1	1	25	1	0	0	1	2	2		1	1	1	0	0	2	0	1	2	2	1	2	2		53	0	79
13	24	1	0		1	2	1	2	1	2	22890	1	2	1	1	2	2	0	37	1	1	1	2	2	1	0	1	1	1	1	0	0	1	1	2	2	1	1	1		79	1	38
13	24	1	0		1	2	1	2	1	2	22890	1	2	1	1	2	2	0	40	1	0	0	2	2	1	0	1	2	1	1	0	1	1	1	2	2	12	1	1		79	0	19
13	24	1	0		1	2	1	2	1	2	22890	1	2	1	1	2	2	0	53	2	0	1	2	2	1	0	1	2	1	1	0	0	1	1	2	2	9	2	1		70	0	23
13	24	1	0		1	2	1	2	1	2	22890	1	2	1	1	2	2	0	47	1	0	0	2	1	2	0	3	2	1	1	0	0	1	1	2	2	14	2	2		65	0	39
13	24	1	0		1	2	1	2	1	2	22890	1	2	1	1	2	1	0	20	1	0	1	2	1	1	0	1	2	1	1	0	0	0	1	2	2	1	2	2		65	0	46
13	24	1	0		1	2	1	2	1	2	22890	1	2	1	1	2	2	0	55	1	0	1	2	2	2		1	1	1	1	0	2	0	1	2	2	5	1	1		74	0	42
13	24	1	0		1	2	1	2	1	2	22890	1	2	1	1	2	2	0	56	1	0	1	2	1	2	1	1	1	1	1	0	1	1	1	2	2	12	1	1		86	0	38
13	24	1	0		1	2	1	2	1	2	22890	1	2	1	1	2	2	0	92.5	1	0	1	2	2	1	0	1	1	1	1	0	1	1	1	2	2	12	1	1		76	0	36
13	24	1	0		1	2	1	2	1	2	22890	1	2	1	1	2	1	0	150	1	0	1	2	2	1	0	1	2	2	0	0	0	1	1	2	2	14	2	1		66	0	56
13	24	1	0		1	2	1	2	1	2	22890	1	2	1	1	2	2	0	26.25	1	0	0	2	1	2	0	1	1	1	0	0	0	1	1	2	2	10	2	2		65	0	85
13	24	1	0		1	2	1	2	1	2	22890	1	2	1	1	2	2	1	40	2	0	0	2	1	2		1	2	1	0	0	2	1	1	2	2	7	2	2		55	0	76
13	24	1	0		1	2	1	2	1	2	22890	1	2	1	1	2	2	0	30	1	0	0	1	2	2		1	1	1	1	0	2	1	1	2	2	11	2	2		74	0	44
13	24	1	0		1	2	1	2	1	2	22890	1	2	1	1	2	2	0	125	1	0	1	1	1	1		1	2	1	1	0	2	1	1	2	2	4	2	2		72	0	43
13	24	1	0		1	2	1	2	1	2	22890	1	2	1	1	2	2	0	75	1	0	0	1	2	2	1	1	1	1	0	1	1	1	1	2	2	2	2	2		82	0	59
13	24	1	0		1	2	1	2	1	2	22890	1	2	1	1	2	2	0	36	1	0	0	1	2	2	0	1	1	1	0	0	1	1	1	2	2	10	2	2		74	0	63
13	24	1	0		1	2	1	2	1	2	22890	1	2	1	1	2	2	1	60	1	0	1	1	1	2	0	1	1	1	0	0	0	0	1	2	2	5	1	1		52	0	50
13	24	1	0		1	2	1	2	1	2	22890	1	2	1	1	2	2	0	64.5	1	0	0	1	1	1	0	1	2	1	0	0	0	1	1	2	2	5	1	1		66	0	70
13	24	1	0		1	2	1	2	1	2	22890	1	2	1	1	2	2	0	47	1	0	1	1	1	1		1	1	1	0	0	2	1	1	2	2	4	2	2		70	0	55
13	24	1	0		1	2	1	2	1	2	22890	1	2	1	1	2	1	1	33	1	0	0	1	1	2		1	1	1	0	0	2		1	2	2	7	1	1		52	0	95
13	24	1	0		1	2	1	2	1	2	22890	1	2	1	1	2	2	0	43	1	0	1	1	1	2		1	1	1	0	0	2	0	1	2	2	1	1	1		76	0	85
13	24	1	0		1	2	1	2	1	2	22890	1	2	1	1	2	2	0	24	1	0	1	1	2	2		1	1	1	0	0	2	0	1	2	2	2	1	1		72	0	70
13	24	1	0		1	2	1	2	1	2	22890	1	2	1	1	2	2	0	47	1	0	1	1	1	1	0	1	1	1	0	0	1	0	1	2	2	1	2	2		68	0	65
13	24	1	0		1	2	1	2	1	2	22890	1	2	1	1	2	2	0	35	1	0	0	4	1	1		1	1	1	1	0	2	1	1	2	2	13	2	2		60	0	36
13	24	1	0		1	2	1	2	1	2	22890	1	2	1	1	2	2	0	30	1	0	1	4	1	2		1	1	1	1	0	2	1	1	2	2	11	1	1		68	0	23
13	24	1	0		1	2	1	2	1	2	22890	1	2	1	1	2	1	0	52.5	1	0	1	4	1	1		1	2	1	0	0	2	1	1	2	2	1	2	2		71	0	60
13	24	1	0		1	2	1	2	1	2	22890	1	2	1	1	2	1	0	64	1	0	0	4	2	1		3	1	1	0	0	2	1	1	2	2	9	2	2		60	0	53
13	24	1	0		1	2	1	2	1	2	22890	1	2	1	1	2	2	0	100	1	0	0	3	1	1	1	1	2	1	0	0	1	1	1	2	2	4	1	1		79	0	51
13	25	1	0		1	2	1	2	1	2	14560	1	2	2	1	2	1	0	30	1	0	0	2	1	2	0	1	2	2	1	1	0	1	1	1	1	10	2	2	7	56	0	26
13	25	1	0		1	2	1	2	1	2	14560	1	2	2	1	2	2	0	30	1	1	1	2	1	1		1	1	1	1	1	2	1	1	1	1	9	2	2	8	76	1	32
13	25	1	0		1	2	1	2	1	2	14560	1	2	2	1	2	1	0	88	1	0	1	2	1	2	0	1	2	1	1	1	0	1	1	1	1	5	1	1		62	0	29
13	25	1	0		1	2	1	2	1	2	14560	1	2	2	1	2	2	0	40	1	1	0	2	1	1	1	1	1	1	1	1	1	0	1	1	1	3	1	1		62	1	28
13	25	1	0		1	2	1	2	1	2	14560	1	2	2	1	2	2	0	160	1	0	1	2	2	1	1	1	2	1	1	1	1	1	1	1	1	2	2	2		75	0	26
13	25	1	0		1	2	1	2	1	2	14560	1	2	2	1	2	2	0	25	1	0	1	2	1	1	1	1	2	1	1	1	1	0	1	1	1	5	1	2		85	0	41
13	25	1	0		1	2	1	2	1	2	14560	1	2	2	1	2	2	0	60	1	0	0	2	1	1	1	1	2	1	1	1	1	0	1	1	1	15	1	1		82	0	34
13	25	1	0		1	2	1	2	1	2	14560	1	2	2	1	2	2	0	40	1	0	0	2	2	1		1	2	1	1	1	2	1	1	1	1	3	1	2		70	0	26
13	25	1	0		1	2	1	2	1	2	14560	1	2	2	1	2	2	0	100	1	0	0	2	1	1		1	2	1	1	1	2	1	1	1	1	14	1	1		82	0	19
13	25	1	0		1	2	1	2	1	2	14560	1	2	2	1	2	2	0	60	1	0	1	2	1	1	1	1	2	1	1	1	1	1	1	1	1	2	1	2		68	0	19
13	25	1	0		1	2	1	2	1	2	14560	1	2	2	1	2	2	0	50	1	0	1	2	1	1		1	2	1	1	1	2	1	1	1	1	15	2	2		79	0	40
13	25	1	0		1	2	1	2	1	2	14560	1	2	2	1	2	2	0	45	1	0	0	2	2	1	1	1	2	1	1	1	1	0	1	1	1	1	2	2	5	70	0	40
13	25	1	0		1	2	1	2	1	2	14560	1	2	2	1	2	2	0	45	1	0	0	2	2	1	0	1	1	1	1	1	1	1	1	1	1	2	2	2		67	0	36
13	25	1	0		1	2	1	2	1	2	14560	1	2	2	1	2	1	0	20	1	0	1	2	1	2	0	1	1	1	1	0	0	1	1	1	1	5	2	2	5	57	0	43
13	25	1	0		1	2	1	2	1	2	14560	1	2	2	1	2	1	0	80	1	0	0	2	2	1	1	1	2	1	1	0	1	1	1	1	1	3	1	2		67	0	34
13	25	1	0		1	2	1	2	1	2	14560	1	2	2	1	2	2	0	65	1	0	1	2	2	1		1	2	1	1	0	2	0	1	1	1	11	1	1		80	0	37
13	25	1	0		1	2	1	2	1	2	14560	1	2	2	1	2	1	0	20	1	0	0	2	1	1		1	2	1	1	1	2	1	1	1	1	3	2	2		62	0	47
13	25	1	0		1	2	1	2	1	2	14560	1	2	2	1	2	1	0	60	1	0	1	2	2	1		1	1	1	1	1	2	1	1	1	1	3	2	2		81	0	46
13	25	1	0		1	2	1	2	1	2	14560	1	2	2	1	2	1	0	20	1	0	1	2	1	2	0	1	1	1	1	0	0	1	1	1	1	5	2	2	5	57	0	33
13	25	1	0		1	2	1	2	1	2	14560	1	2	2	1	2	1	0	60	1	0	0	2	1	1		1	2	1	1	0	2	0	1	1	1	1	2	2		66	0	42
13	25	1	0		1	2	1	2	1	2	14560	1	2	2	1	2	2	0	80	1	0	1	2	1	1		1	1	1	0	1	2	1	1	1	1	4	1	2	3	65	0	70
13	25	1	0		1	2	1	2	1	2	14560	1	2	2	1	2	1	0	80	1	0	0	2	1	1		1	1	1	0	0	2	1	1	1	1	2	2	2		69	0	53
13	25	1	0		1	2	1	2	1	2	14560	1	2	2	1	2	2	0	100	1	0	0	2	1	1	0	1	1	1	0	0	0	1	1	1	1	10	2	2	2	65	0	52
13	25	1	0		1	2	1	2	1	2	14560	1	2	2	1	2	2	0	120	1	0	1	2	1	1		1	2	1	0	0	2	1	1	1	1	3	2	2		82	0	67
13	25	1	0		1	2	1	2	1	2	14560	1	2	2	1	2	2	0	57	1	1	0	1	1	1	0	1	1	1	0	1	1	1	1	1	1	1	2	2		82	1	54
13	25	1	0		1	2	1	2	1	2	14560	1	2	2	1	2	2	0	80	2	0	0	1	1	1	0	1	1	1	0	1	0	0	1	1	1	1	1	1		67	0	64
13	25	1	0		1	2	1	2	1	2	14560	1	2	2	1	2	1	0	37.5	2	0	1	1	1	2	0	1	1	1	0	1	0	0	1	1	1	1	1	1		63	0	89
13	25	1	0		1	2	1	2	1	2	14560	1	2	2	1	2	2	0	60	1	0	0	1	1	1	0	1	1	1	0	0	0	0	1	1	1	10	2	2	1	73	0	53
13	25	1	0		1	2	1	2	1	2	14560	1	2	2	1	2	2	0	90	1	0	0	1	1	1	0	1	1	1	0	1	0	0	1	1	1	1	1	1	1	66	0	64
13	25	1	0		1	2	1	2	1	2	14560	1	2	2	1	2	1	0	90	2	0	0	1	1	1	0	1	2	1	0	0	0	1	1	1	1	3	2	2		72	0	80
13	25	1	0		1	2	1	2	1	2	14560	1	2	2	1	2	2	0	50	1	1	1	2	1	1	1	1	2	1	1	0	1	1	1	1	1	12	2	2		84	1	24
13	25	1	0		1	2	1	2	1	2	14560	1	2	2	1	2	2	0	120	1	0	0	2	1	1		1	2	1	0	1	2	1	1	1	1	8	2	2		84	0	61
13	25	1	0		1	2	1	2	1	2	14560	1	2	2	1	2	2	0	90	2	0	1	2	2	1	0	1	2	1	1	1	1	1	1	1	1	16	2	2	6	83	0	45
13	25	1	0		1	2	1	2	1	2	14560	1	2	2	1	2	1	0	30	1	0	1	2	1	1	0	1	2	1	0	1	1	1	1	1	1	12	2	2	3	80	0	52
13	25	1	0		1	2	1	2	1	2	14560	1	2	2	1	2	2	0	50	2	0	1	3	1	1	0	1	1	1	1	1	0	1	1	1	1	8	1	1		72	0	45
13	25	1	0		1	2	1	2	1	2	14560	1	2	2	1	2	2	0	50	2	0	0	3	1	1		1	2	2	1	1	2	1	1	1	1	1	1	1		73	0	45
13	25	1	0		1	2	1	2	1	2	14560	1	2	2	1	2	1	1	28	2	0	0	3	2	2		1	1	1	1	1	2	1	1	1	1	1	1	1		48	0	44
13	25	1	0		1	2	1	2	1	2	14560	1	2	2	1	2	1	0	80	1	0	1	4	2	1	0	1	2	1	1	1	1	1	1	1	1	1	2	2		75	0	37
13	25	1	0		1	2	1	2	1	2	14560	1	2	2	1	2	2	0	50	2	0	1	4	1	1		1	2	1	1	0	2	1	1	1	1	3	2	2		72	0	28
13	25	1	0		1	2	1	2	1	2	14560	1	2	2	1	2	1	0	100	1	0	0	4	1	1		1	1	1	0	1	2	0	1	1	1	1	1	2		70	0	65
13	25	1	0		1	2	1	2	1	2	14560	1	2	2	1	2	1	0	55	1	1	0	3	1	1	0	1	2	1	0	0	0	1	1	1	1	5	1	1	3	70	1	64
13	25	1	0		1	2	1	2	1	2	14560	1	2	2	1	2	1	0	100	1	0	1	4	1	1		1	2	1	1	0	2	1	1	1	1	5	2	2		74	0	42
5	26	1	0		0	1	0	0	0	1	1446	0	2	2	2	2	1	0	45	1	0	1	2	2	2	0	1	2	1	1	1	0	1	2	3	3	14	1	1		64	0	41
5	26	1	0		0	1	0	0	0	1	1446	0	2	2	2	2	1	0	36.9	2	0	1	2	2	1	0	1	2	2	1	1	1	1	2	3	3	7	2	1		60	0	40
5	26	1	0		0	1	0	0	0	1	1446	0	2	2	2	2	2	0	40	1	1	1	2	2	1	0	1	1	1	1	0	1	1	2	3	3	14	1	1		86	1	36
5	26	1	0		0	1	0	0	0	1	1446	0	2	2	2	2	2	0	25	1	0	1	2	2	1	0	1	1	1	0	1	1	0	2	3	3	2	1	1	7	83	0	51
5	26	1	0		0	1	0	0	0	1	1446	0	2	2	2	2	2	0	30	1	0	0	2	2	1	0	1	1	1	0	0	1	1	2	3	3	2	1	1		81	0	51
5	26	1	0		0	1	0	0	0	1	1446	0	2	2	2	2	2	0	53	1	0	1	2	2	1	0	3	1	1	0	0	0	1	2	3	3	13	1	1		92	0	66
5	26	1	0		0	1	0	0	0	1	1446	0	2	2	2	2	2	0	120	1	0	1	2	1	1	1	1	2	1	1	1	1	0	2	3	3	7	1	1		83	0	42
5	26	1	0		0	1	0	0	0	1	1446	0	2	2	2	2	2	0	55	1	0	1	2	2	2		1	2	1	1	1	2	1	2	3	3	4	1	1		76	0	24
5	26	1	0		0	1	0	0	0	1	1446	0	2	2	2	2	2	0	120	1	0	1	2	2	2	1	1	1	1	1	1	1	0	2	3	3	2	1	1		75	0	44
5	26	1	0		0	1	0	0	0	1	1446	0	2	2	2	2	2	0	37.5	1	0	0	2	2	1	0	3	1	1	1	1	1	1	2	3	3	13	2	2		64	0	40
5	26	1	0		0	1	0	0	0	1	1446	0	2	2	2	2	2	0	20	1	0	1	2	2	2	0	1	2	1	1	0	1	0	2	3	3	9	1	1		92	0	35
5	26	1	0		0	1	0	0	0	1	1446	0	2	2	2	2	2	0	37	1	0	0	2	1	1	0	1	1	1	1	0	0	0	2	3	3	5	2	2		62	0	33
5	26	1	0		0	1	0	0	0	1	1446	0	2	2	2	2	2	0	80	1	0	1	2	2	2	0	1	1	1	1	0	1	1	2	3	3	5	1	1		74	0	33
5	26	1	0		0	1	0	0	0	1	1446	0	2	2	2	2	2	0	102	1	0	1	2	2	1	0	1	2	1	0	1	1	1	2	3	3	5	2	1		82	0	55
5	26	1	0		0	1	0	0	0	1	1446	0	2	2	2	2	2	0	80	1	0	1	2	2	1	0	1	1	1	0	1	1	1	2	3	3	6	1	1		80	0	54
5	26	1	0		0	1	0	0	0	1	1446	0	2	2	2	2	2	0	54	2	0	1	2	1	1	0	1	1	1	0	1	1	0	2	3	3	1	1	1		56	0	71
5	26	1	0		0	1	0	0	0	1	1446	0	2	2	2	2	2	0	54	2	0	1	2	2	1	0	1	2	1	0	1	1	1	2	3	3	1	1	1		78	0	70
5	26	1	0		0	1	0	0	0	1	1446	0	2	2	2	2	1	0	45	2	0	1	2	1	1	0	1	2	1	0	0	0	1	2	3	3	3	1	1		67	0	62
5	26	1	0		0	1	0	0	0	1	1446	0	2	2	2	2	2	0	52.5	1	0	0	2	2	1	0	1	1	1	0	0	1	1	2	3	3	7	1	1		75	0	54
5	26	1	0		0	1	0	0	0	1	1446	0	2	2	2	2	2	0	41	1	0	1	2	2	1		1	1	1	0	0	2	1	2	3	3	7	1	1		81	0	61
5	26	1	0		0	1	0	0	0	1	1446	0	2	2	2	2	2	0	78	1	0	1	2	2	1	0	1	1	1	0	0	0	0	2	3	3	4	2	2		78	0	68
5	26	1	0		0	1	0	0	0	1	1446	0	2	2	2	2	2	0	35	1	0	1	1	2	2	0	1	1	1	1	0	1	0	2	3	3	8	1	1		81	0	34
5	26	1	0		0	1	0	0	0	1	1446	0	2	2	2	2	2	0	50	1	0	1	1	1	1	1	1	1	1	0	1	1	0	2	3	3	2	2	2		76	0	56
5	26	1	0		0	1	0	0	0	1	1446	0	2	2	2	2	2	0	48	1	0	1	1	2	1	0	1	1	1	0	0	1	1	2	3	3	3	1	1		76	0	60
5	26	1	0		0	1	0	0	0	1	1446	0	2	2	2	2	2	0	56.25	1	0	1	1	2	1		1	1	1	0	0	2	1	2	3	3	3	1	1		81	0	60
5	26	1	0		0	1	0	0	0	1	1446	0	2	2	2	2	2	0	20	1	0	1	1	1	2	0	1	1	1	0	0	0	1	2	3	3	4	1	1		80	0	59
5	26	1	0		0	1	0	0	0	1	1446	0	2	2	2	2	2	0	35	2	0	0	1	1	1	0	1	1	1	0	0	0	1	2	3	3	4	1	1		68	0	51
5	26	1	0		0	1	0	0	0	1	1446	0	2	2	2	2	2	0	36	2	0	1	1	1	2	0	1	1	2	0	0	0	0	2	3	3	2	2	2		67	0	76
5	26	1	0		0	1	0	0	0	1	1446	0	2	2	2	2	2	0	41	1	0	1	1	1	2	0	1	1	1	0	0	0	0	2	3	3	14	2	2		76	0	69
5	26	1	0		0	1	0	0	0	1	1446	0	2	2	2	2	2	0	30	1	0	0	4	1	1	0	1	1	1	1	1	0	0	2	3	3	4	1	1		81	0	48
5	26	1	0		0	1	0	0	0	1	1446	0	2	2	2	2	2	0	37	1	0	1	4	1	2	0	1	1	1	1	1	1	0	2	3	3	7	1	1		86	0	45
5	26	1	0		0	1	0	0	0	1	1446	0	2	2	2	2	2	0	100	1	0	1	4	2	1	1	1	2	1	1	1	1	0	2	3	3	7	1	1		84	0	42
5	26	1	0		0	1	0	0	0	1	1446	0	2	2	2	2	2	0	75	1	0	1	4	2	1	0	1	1	1	1	1	0	1	2	3	3	1	1	1		72	0	38
5	26	1	0		0	1	0	0	0	1	1446	0	2	2	2	2	2	0	67.5	1	0	1	4	1	1	0	1	1	1	1	0	1	0	2	3	3	7	2	2		63	0	44
5	26	1	0		0	1	0	0	0	1	1446	0	2	2	2	2	2	0	98	1	0	1	4	2	2		1	2	2	1	0	2	1	2	3	3	18	1	1		83	0	36
5	26	1	0		0	1	0	0	0	1	1446	0	2	2	2	2	2	0	30	1	0	1	4	1	1	0	1	1	1	1	0	1	1	2	3	3	6	1	1		70	0	25
5	26	1	0		0	1	0	0	0	1	1446	0	2	2	2	2	2	0	80	1	0	1	4	1	2	0	1	1	1	0	0	0	1	2	3	3	3	2	2		62	0	63
5	26	1	0		0	1	0	0	0	1	1446	0	2	2	2	2	2	0	50	1	0	1	4	2	1	0	1	1	1	0	1	1	1	2	3	3	8	1	1		78	0	62
5	26	1	0		0	1	0	0	0	1	1446	0	2	2	2	2	1	1	30	2	1	0	3	1	1	0	3	1	1	0	0	1	0	2	3	3	1	1	1		52	1	61
5	26	1	0		0	1	0	0	0	1	1446	0	2	2	2	2	2	0	28	1	0	1	4	2	1	0	1	1	1	0	0	1	0	2	3	3	2	1	1		82	0	52
5	26	1	0		0	1	0	0	0	1	1446	0	2	2	2	2	2	0	40	1	0	1	4	2	1	0	1	2	2	0	0	0	0	2	3	3	9	2	2		77	0	51
5	27	1	0		1	2	1	2	1	2	27766	1	2	1	1	2	2	0	70	2	1	0	2	2	1		1	2	1	1	0	2	1	2	3	3	3	1	1		74	1	32
5	27	1	0		1	2	1	2	1	2	27766	1	2	1	1	2	2	0	40	1	0	1	2	2	1	0	1	2	1	1	1	1	1	1	3	3	10	1	1		86	0	34
5	27	1	0		1	2	1	2	1	2	27766	1	2	1	1	2	2	0	40	1	1	0	2	2	1	0	1	2	1	1	0	1	0	2	3	3	5	1	1	5	57	1	27
5	27	1	0		1	2	1	2	1	2	27766	1	2	1	1	2	1	0	25	2	0	0	2	2	1		1	2	1	1	1	2	1	2	3	3	3	2	2		64	0	46
5	27	1	0		1	2	1	2	1	2	27766	1	2	1	1	2	2	0	40	1	0	0	2	1	1		1	1	1	1	0	2	1	2	3	3	11	2	2	5	66	0	26
5	27	1	0		1	2	1	2	1	2	27766	1	2	1	1	2	2	0	40	1	0	0	2	1	2		1	1	1	1	0	2	1	2	3	3	3	1	1		73	0	46
5	27	1	0		1	2	1	2	1	2	27766	1	2	1	1	2	2	0	40	1	0	1	2	1	2	1	1	1	1	1	0	1	1	1	3	3	2	1	1		71	0	45
5	27	1	0		1	2	1	2	1	2	27766	1	2	1	1	2	2	0	50	2	0	1	2	2	1	1	3	1	1	1	0	1	1	2	3	3	1	1	1		72	0	36
5	27	1	0		1	2	1	2	1	2	27766	1	2	1	1	2	2	0	40	1	0	0	2	1	1		1	1	1	1	0	2	1	2	3	3	4	1	1		84	0	49
5	27	1	0		1	2	1	2	1	2	27766	1	2	1	1	2	2	0	60	1	0	0	2	2	1		1	1	1	1	0	2	1	2	3	3	10	1	1		67	0	43
5	27	1	0		1	2	1	2	1	2	27766	1	2	1	1	2	2	0	30	1	0	0	2	2	1	0	1	1	1	0	1	1	1	1	3	3	12	2	2		72	0	50
5	27	1	0		1	2	1	2	1	2	27766	1	2	1	1	2	2	0	80	1	1	0	2	1	1		1	1	1	1	1	2	1	2	3	3	4	1	2		58	1	20
5	27	1	0		1	2	1	2	1	2	27766	1	2	1	1	2	2	0	80	2	0	0	2	1	1	0	1	2	1	1	1	1	1	1	3	3	2	2	2	4	61	0	26
5	27	1	0		1	2	1	2	1	2	27766	1	2	1	1	2	2	0	45	2	0	0	2	1	1	0	1	2	1	1	1	1	1	1	3	3	2	2	2	5	61	0	37
5	27	1	0		1	2	1	2	1	2	27766	1	2	1	1	2	2	0	30	1	0	0	2	2	2		1	2	1	1	0	2	1	1	3	3	9	1	1		84	0	34
5	27	1	0		1	2	1	2	1	2	27766	1	2	1	1	2	2	0	15	1	0	0	2	2	2		1	1	1	1	0	2	1	2	3	3	12	1	2		81	0	49
5	27	1	0		1	2	1	2	1	2	27766	1	2	1	1	2	2	0	42	1	1	0	2	1	1		1	1	1	1	0	2	1	2	3	3	4	2	2		58	1	20
5	27	1	0		1	2	1	2	1	2	27766	1	2	1	1	2	2	0	40	1	0	1	2	1	1	1	1	1	1	1	0	1	1	2	3	3	6	1	1		78	0	33
5	27	1	0		1	2	1	2	1	2	27766	1	2	1	1	2	2	0	37.5	1	0	0	2	1	1		1	1	1	1	0	2	1	2	3	3	10	2	2		65	0	26
5	27	1	0		1	2	1	2	1	2	27766	1	2	1	1	2	2	0	40	2	0	1	2	1	1	1	1	1	1	1	0	1	1	1	3	3	1	2	2	4	60	0	46
5	27	1	0		1	2	1	2	1	2	27766	1	2	1	1	2	2	0	40	1	0	0	2	1	1		1	1	1	1	0	2	1	2	3	3	7	1	1		75	0	41
5	27	1	0		1	2	1	2	1	2	27766	1	2	1	1	2	2	0	40	1	0	0	2	1	1		1	1	1	1	0	2	1	2	3	3	7	1	2		75	0	37
5	27	1	0		1	2	1	2	1	2	27766	1	2	1	1	2	2	0	60	1	0	1	2	1	1		1	1	1	0	1	2	1	1	3	3	5	1	1		85	0	57
5	27	1	0		1	2	1	2	1	2	27766	1	2	1	1	2	2	0	60	1	0	0	2	2	1	0	3	1	1	0	1	1	1	2	3	3	3	1	1		90	0	52
5	27	1	0		1	2	1	2	1	2	27766	1	2	1	1	2	2	0	45	1	0	0	2	2	1		1	1	1	0	1	2	1	2	3	3	10	1	1		61	0	51
5	27	1	0		1	2	1	2	1	2	27766	1	2	1	1	2	2	0	40	1	0	0	2	1	1	1	1	1	1	0	0	1	0	1	3	3	2	1	1	4	72	0	51
5	27	1	0		1	2	1	2	1	2	27766	1	2	1	1	2	2	0	50	1	0	0	2	1	2		1	1	1	0	0	2	1	2	3	3	8	1	1		72	0	84
5	27	1	0		1	2	1	2	1	2	27766	1	2	1	1	2	2	0	15	1	0	0	2	1	2	1	1	1	1	0	0	1	0	1	3	3	2	2	2		77	0	72
5	27	1	0		1	2	1	2	1	2	27766	1	2	1	1	2	2	0	30	1	0	0	2	1	1		1	1	1	0	0	2	0	1	3	3	4	1	1		77	0	58
5	27	1	0		1	2	1	2	1	2	27766	1	2	1	1	2	2	0	90	1	0	0	2	1	1		1	1	1	0	0	2	0	2	3	3	3	1	1		82	0	58
5	27	1	0		1	2	1	2	1	2	27766	1	2	1	1	2	2	0	30	2	0	0	2	2	1		1	1	1	0	0	2	0	1	3	3	12	1	1		73	0	57
5	27	1	0		1	2	1	2	1	2	27766	1	2	1	1	2	2	0	90	1	0	0	2	1	1		1	1	1	0	0	2	1	2	3	3	4	1	2		64	0	57
5	27	1	0		1	2	1	2	1	2	27766	1	2	1	1	2	2	0	50	1	0	0	2	2	1	0	1	1	1	0	0	1	1	2	3	3	2	1	1	3	78	0	54
5	27	1	0		1	2	1	2	1	2	27766	1	2	1	1	2	2	0	90	1	0	1	2	2	1		1	1	1	0	0	2	1	2	3	3	13	1	1		70	0	52
5	27	1	0		1	2	1	2	1	2	27766	1	2	1	1	2	2	0	60	1	0	0	2	1	1		3	1	1	0	0	2	1	2	3	3	2	1	1		89	0	52
5	27	1	0		1	2	1	2	1	2	27766	1	2	1	1	2	2	0	40	1	0	1	2	1	1		1	1	1	0	0	2	0	2	3	3	2	2	2		64	0	50
5	27	1	0		1	2	1	2	1	2	27766	1	2	1	1	2	2	0	17	1	0	0	2	1	1		1	1	1	0	0	2	1	2	3	3	11	2	2		80	0	75
5	27	1	0		1	2	1	2	1	2	27766	1	2	1	1	2	2	0	30	1	0	0	2	2	1		1	1	1	0	0	2	0	1	3	3	1	1	1		71	0	73
5	27	1	0		1	2	1	2	1	2	27766	1	2	1	1	2	2	0	20	1	0	0	2	1	1		1	1	1	0	0	2	0	2	3	3	3	1	1		81	0	70
5	27	1	0		1	2	1	2	1	2	27766	1	2	1	1	2	2	0	20	1	0	1	2	1	1		1	1	1	0	0	2	1	2	3	3	4	1	1		63	0	67
5	27	1	0		1	2	1	2	1	2	27766	1	2	1	1	2	2	0	75	1	0	0	1	1	1		1	1	1	0	0	2	1	2	3	3	1	2	1		72	0	61
5	27	1	0		1	2	1	2	1	2	27766	1	2	1	1	2	2	0	40	1	0	0	1	1	1	0	1	1	1	0	0	0	1	1	3	3	3	2	2		71	0	57
5	27	1	0		1	2	1	2	1	2	27766	1	2	1	1	2	1	0	45	1	0	0	1	1	1	0	1	1	1	0	0	0	0	2	3	3	1	2	2		60	0	91
5	27	1	0		1	2	1	2	1	2	27766	1	2	1	1	2	2	0	100	1	0	1	1	1	1	0	1	1	1	0	0	0	0	1	3	3	7	2	2	0	69	0	71
5	27	1	0		1	2	1	2	1	2	27766	1	2	1	1	2	2	0	45	1	0	0	1	2	1	0	1	1	1	0	0	0	1	2	3	3	5	2	2		59	0	68
5	27	1	0		1	2	1	2	1	2	27766	1	2	1	1	2	2	0	80	1	1	0	2	2	1		1	1	1	1	0	2	1	2	3	3	10	2	2		69	1	24
5	27	1	0		1	2	1	2	1	2	27766	1	2	1	1	2	2	0	76	1	0	0	2	1	1		1	1	1	1	0	2	1	2	3	3	14	1	1		72	0	22
5	27	1	0		1	2	1	2	1	2	27766	1	2	1	1	2	2	0	30	1	0	0	2	1	1		1	1	1	1	0	2	1	2	3	3	10	2	2		71	0	45
5	27	1	0		1	2	1	2	1	2	27766	1	2	1	1	2	1	0	27	1	0	1	2	1	1	0	1	1	1	1	0	0	1	2	3	3	4	2	2		73	0	41
5	27	1	0		1	2	1	2	1	2	27766	1	2	1	1	2	2	0	37.5	1	0	1	2	1	1		1	1	1	1	0	2		2	3	3	1	1	1		76	0	38
5	27	1	0		1	2	1	2	1	2	27766	1	2	1	1	2	2	0	30	1	0	0	2	1	1	0	1	1	1	0	0	0	1	2	3	3	12	1	1		67	0	63
5	27	1	0		1	2	1	2	1	2	27766	1	2	1	1	2	2	0	20	1	0	0	2	1	1		1	1	1	0	0	2	0	2	3	3	9	1	2		72	0	55
5	27	1	0		1	2	1	2	1	2	27766	1	2	1	1	2	2	0	50	2	0	0	2	1	2		1	1	1	0	0	2		2	3	3	5	1	1		68	0	54
5	27	1	0		1	2	1	2	1	2	27766	1	2	1	1	2	2	0	37.5	1	0	0	2	1	1		1	1	1	0	0	2	1	2	3	3	12	1	1		60	0	50
5	27	1	0		1	2	1	2	1	2	27766	1	2	1	1	2	2	0	60	2	0	0	2	1	1		1	1	1	0	0	2	1	2	3	3	12	1	1		64	0	68
5	27	1	0		1	2	1	2	1	2	27766	1	2	1	1	2	2	0	35	2	0	0	1	2	1		1	2	1	1	1	2	1	2	3	3	3	1	1		79	0	34
5	27	1	0		1	2	1	2	1	2	27766	1	2	1	1	2	2	0	30	1	0	0	1	2	1	0	1	1	1	0	0	0	0	2	3	3	2	2	1		59	0	85
5	27	1	0		1	2	1	2	1	2	27766	1	2	1	1	2	2	0	100	1	0	1	3	1	1		1	1	1	1	1	2	1	2	3	3	18	1	1		73	0	42
5	27	1	0		1	2	1	2	1	2	27766	1	2	1	1	2	2	0	80	1	0	0	3	1	1		1	2	1	1	0	2	1	2	3	3	20	1	1		84	0	37
5	27	1	0		1	2	1	2	1	2	27766	1	2	1	1	2	2	0	60	1	0	0	4	1	1		1	1	1	1	0	2	0	2	3	3	10	2	2		65	0	30
5	27	1	0		1	2	1	2	1	2	27766	1	2	1	1	2	1	1	40	1	1	1	3	2	1		1	2	1	1	1	2	1	2	3	3	2	1	1		46	1	26
5	27	1	0		1	2	1	2	1	2	27766	1	2	1	1	2	1	1	25	2	1	1	3	1	1		1	1	1	1	0	2	1	2	3	3	2	1	1		45	1	26
5	27	1	0		1	2	1	2	1	2	27766	1	2	1	1	2	2	0	40	1	0	0	4	1	1	0	1	1	1	1	0	0	0	2	3	3	13	1	1		71	0	49
5	27	1	0		1	2	1	2	1	2	27766	1	2	1	1	2	1	0	20	1	0	1	3	1	1	0	1	1	1	1	0	0	1	2	3	3	2	1	1		58	0	47
5	27	1	0		1	2	1	2	1	2	27766	1	2	1	1	2	2	0	50	1	0	0	3	1	1		1	1	1	1	0	2	1	2	3	3	24	1	1		90	0	46
5	27	1	0		1	2	1	2	1	2	27766	1	2	1	1	2	2	0	40	1	0	0	3	2	1		1	1	1	1	0	2	1	2	3	3	10	1	1		67	0	43
5	27	1	0		1	2	1	2	1	2	27766	1	2	1	1	2	1	0	60	1	0	0	3	1	1		1	2	1	1	0	2	0	2	3	3	20	1	1		81	0	35
5	27	1	0		1	2	1	2	1	2	27766	1	2	1	1	2	2	0	25	1	0	0	3	1	1		1	1	1	1	0	2	1	2	3	3	20	1	1		84	0	35
5	27	1	0		1	2	1	2	1	2	27766	1	2	1	1	2	2	0	90	1	0	0	3	1	1		1	1	1	1	0	2	0	2	3	3	6	1	1		72	0	31
5	27	1	0		1	2	1	2	1	2	27766	1	2	1	1	2	2	0	100	1	0	0	3	2	1		1	1	1	0	0	2	1	1	3	3	9	1	1		87	0	92
5	27	1	0		1	2	1	2	1	2	27766	1	2	1	1	2	2	0	15	1	0	0	3	1	2		1	1	1	0	1	2	1	2	3	3	20	1	1		80	0	69
5	27	1	0		1	2	1	2	1	2	27766	1	2	1	1	2	2	0	75	2	0	0	3	2	1		1	1	1	0	1	2	1	2	3	3	3	1	1		81	0	68
5	27	1	0		1	2	1	2	1	2	27766	1	2	1	1	2	2	0	80	1	0	0	3	1	1		1	1	1	0	1	2	1	2	3	3	1	2	2		69	0	64
5	27	1	0		1	2	1	2	1	2	27766	1	2	1	1	2	1	0	40	2	0	0	3	2	1		1	1	1	0	1	2	1	2	3	3	2	1	1		78	0	63
5	27	1	0		1	2	1	2	1	2	27766	1	2	1	1	2	2	0	50	2	0	0	3	1	1	1	1	1	1	0	1	1	1	2	3	3	15	1	1		64	0	57
5	27	1	0		1	2	1	2	1	2	27766	1	2	1	1	2	2	0	13.75	2	0	0	4	1	1		1	1	1	0	1	2	1	2	3	3	4	2	2		72	0	56
5	27	1	0		1	2	1	2	1	2	27766	1	2	1	1	2	2	0	81	1	0	0	3	1	1		1	1	1	0	0	2	1	2	3	3	10	1	1		81	0	53
5	27	1	0		1	2	1	2	1	2	27766	1	2	1	1	2	2	0	37.5	1	0	0	3	1	1		1	1	1	0	1	2	1	2	3	3	12	1	1		85	0	52
5	27	1	0		1	2	1	2	1	2	27766	1	2	1	1	2	2	0	80	1	0	0	3	1	2		1	1	1	0	0	2	0	2	3	3	7	1	1		85	0	93
5	27	1	0		1	2	1	2	1	2	27766	1	2	1	1	2	2	0	40	1	0	0	3	1	1		1	1	1	0	0	2	1	2	3	3	16	1	1		72	0	86
5	27	1	0		1	2	1	2	1	2	27766	1	2	1	1	2	1	0	80	1	0	1	3	1	1	1	1	1	1	0	0	1	0	2	3	3	1	2	2		59	0	75
5	27	1	0		1	2	1	2	1	2	27766	1	2	1	1	2	2	0	90	1	0	0	4	1	1		1	1	1	0	0	2	1	2	3	3	7	2	2		73	0	69
5	27	1	0		1	2	1	2	1	2	27766	1	2	1	1	2	2	0	60	1	0	1	3	1	1		1	1	1	0	0	2	0	1	3	3	3	1	1		77	0	68
5	27	1	0		1	2	1	2	1	2	27766	1	2	1	1	2	2	0	40	1	0	0	3	1	1		1	1	1	0	0	2	1	2	3	3	20	1	1		66	0	64
5	27	1	0		1	2	1	2	1	2	27766	1	2	1	1	2	1	0	45	1	0	1	4	2	1	0	1	1	1	0	0	0	1	2	3	3	2	1	2		66	0	64
5	27	1	0		1	2	1	2	1	2	27766	1	2	1	1	2	2	0	45	1	0	0	4	1	1		1	1	1	0	0	2	0	2	3	3	20	2	2		90	0	62
5	27	1	0		1	2	1	2	1	2	27766	1	2	1	1	2	2	0	35	2	0	0	3	1	1		1	1	1	0	0	2	1	2	3	3	4	1	1		82	0	60
5	27	1	0		1	2	1	2	1	2	27766	1	2	1	1	2	2	0	30	1	0	0	4	1	1		1	1	1	0	0	2	1	2	3	3	6	1	1		70	0	59
5	27	1	0		1	2	1	2	1	2	27766	1	2	1	1	2	2	0	12.5	1	0	0	3	1	2	0	1	1	1	0	0	0	1	2	3	3	20	1	1		65	0	58
5	27	1	0		1	2	1	2	1	2	27766	1	2	1	1	2	2	0	100	1	0	1	3	1	1		1	1	1	0	0	2	0	2	3	3	4	1	1		72	0	57
5	27	1	0		1	2	1	2	1	2	27766	1	2	1	1	2	2	0	10.5	1	0	0	3	1	1		1	1	1	0	0	2	1	2	3	3	2	1	1		91	0	55
5	27	1	0		1	2	1	2	1	2	27766	1	2	1	1	2	2	0	20	1	0	0	4	1	1	1	1	1	1	0	0	1	0	2	3	3	1	1	1		79	0	51
5	27	1	0		1	2	1	2	1	2	27766	1	2	1	1	2	2	0	80	1	0	0	4	1	1	0	1	2	1	1	1	0	0	2	3	3	15	1	1		79	0	24
5	27	1	0		1	2	1	2	1	2	27766	1	2	1	1	2	2	0	66	2	0	0	3	1	1		1	1	1	1	0	2	1	2	3	3	11	1	1		64	0	49
5	27	1	0		1	2	1	2	1	2	27766	1	2	1	1	2	1	0	20	1	0	1	3	1	1	0	1	2	1	1	0	0	1	2	3	3	2	1	1		58	0	47
5	27	1	0		1	2	1	2	1	2	27766	1	2	1	1	2	2	0	40	1	0	1	3	2	1		1	1	1	1	0	2	0	2	3	3	4	1	1		73	0	46
5	27	1	0		1	2	1	2	1	2	27766	1	2	1	1	2	1	0	60	1	0	1	3	1	1		1	2	1	1	0	2	1	2	3	3	4	2	2		58	0	45
5	27	1	0		1	2	1	2	1	2	27766	1	2	1	1	2	2	0	100	2	0	0	3	2	1		1	1	1	1	0	2	1	2	3	3	18	1	1		74	0	36
5	27	1	0		1	2	1	2	1	2	27766	1	2	1	1	2	2	0	80	1	1	0	4	1	1	0	1	1	1	1	0	0	1	2	3	3	9	2	2		69	1	26
5	27	1	0		1	2	1	2	1	2	27766	1	2	1	1	2	2	0	100	2	1	0	3	1	1		1	2	1	1	0	2	0	2	3	3	18	1	1		68	1	25
5	27	1	0		1	2	1	2	1	2	27766	1	2	1	1	2	2	0	70	1	0	0	3	1	1		1	1	1	0	1	2	1	2	3	3	4	2	2		58	0	69
5	27	1	0		1	2	1	2	1	2	27766	1	2	1	1	2	2	0	80	1	0	0	3	1	2		1	1	1	0	0	2	1	2	3	3	2	1	1		61	0	91
5	27	1	0		1	2	1	2	1	2	27766	1	2	1	1	2	1	0	17.5	1	0	1	3	1	1		1	1	1	0	0	2	1	2	3	3	2	1	2		65	0	78
5	27	1	0		1	2	1	2	1	2	27766	1	2	1	1	2	2	0	100	2	0	0	3	1	1		1	1	1	0	0	2	1	2	3	3	12	1	1		64	0	68
5	27	1	0		1	2	1	2	1	2	27766	1	2	1	1	2	1	1	23	2	0	0	3	1	1		1	1	1	0	0	2	0	2	3	3	7	1	1		50	0	68
5	27	1	0		1	2	1	2	1	2	27766	1	2	1	1	2	2	1	17.5	2	0	0	3	1	2	0	1	1	1	0	0	0	0	2	3	3	2	1	1		51	0	68
5	27	1	0		1	2	1	2	1	2	27766	1	2	1	1	2	2	0	84	1	0	0	3	1	1		1	1	1	0	0	2	0	2	3	3	7	1	1		64	0	65
5	27	1	0		1	2	1	2	1	2	27766	1	2	1	1	2	2	0	12	1	0	0	4	1	1		1	1	1	0	0	2	1	2	3	3	9	1	1		67	0	59
7	28	1	0		0	1	0	1	0	1	14877	1	1	1	1	2	2	0	75	1	1	1	2	2	1	1	1	2	1	1	1	1	1	2	2	2	5	1	2		69	1	41
7	28	1	0		0	1	0	1	0	1	14877	1	1	1	1	2	2	0	40	1	0	1	2	2	1	1	1	2	1	1	1	1	1	2	2	2	1	1	2		80	0	49
7	28	1	0		0	1	0	1	0	1	14877	1	1	1	1	2	2	0	80	1	0	1	2	2	1	0	1	2	1	1	1	1	1	2	2	2	6	2	2		74	0	44
7	28	1	0		0	1	0	1	0	1	14877	1	1	1	1	2	2	0	40	1	0	1	2	2	2		1	2	1	1	0	2	0	2	2	2	6	1	1		84	0	25
7	28	1	0		0	1	0	1	0	1	14877	1	1	1	1	2	2	0	45	1	0	0	2	1	1	0	1	1	1	1	0	0	0	2	2	2	2	1	2		65	0	39
7	28	1	0		0	1	0	1	0	1	14877	1	1	1	1	2	2	0	30	1	0	0	2	2	2	0	1	2	1	0	1	1	0	2	2	2	3	2	2		74	0	50
7	28	1	0		0	1	0	1	0	1	14877	1	1	1	1	2	2	0	50	1	0	1	2	2	2	0	3	2	1	0	1	0	0	2	2	2	3	2	2		72	0	53
7	28	1	0		0	1	0	1	0	1	14877	1	1	1	1	2	2	0	120	1	0	0	2	1	1	1	1	2	1	0	1	1	1	2	2	2	10	1	1		82	0	87
7	28	1	0		0	1	0	1	0	1	14877	1	1	1	1	2	2	0	40	1	1	0	2	2	1	0	1	2	1	1	1	1	1	2	2	2	3	1	1		59	1	24
7	28	1	0		0	1	0	1	0	1	14877	1	1	1	1	2	2	0	75	2	0	0	2	2	1	0	1	2	1	1	1	1	1	2	2	2	5	2	2		81	0	45
7	28	1	0		0	1	0	1	0	1	14877	1	1	1	1	2	2	0	60	2	0	0	2	2	1	0	1	2	1	1	1	1	1	2	2	2	3	1	2		81	0	45
7	28	1	0		0	1	0	1	0	1	14877	1	1	1	1	2	1	1	30	2	1	0	2	2	1	0	1	1	1	1	0	1	1	2	2	2	11	1	2		51	1	44
7	28	1	0		0	1	0	1	0	1	14877	1	1	1	1	2	2	0	60	1	0	1	2	2	1	0	1	2	1	1	0	1	1	2	2	2	4	1	1	6	79	0	43
7	28	1	0		0	1	0	1	0	1	14877	1	1	1	1	2	2	0	80	2	0	1	2	1	1	1	1	2	1	1	0	1	1	2	2	2	1	2	2	5	57	0	35
7	28	1	0		0	1	0	1	0	1	14877	1	1	1	1	2	2	0	40	1	0	0	2	1	1	0	1	2	1	1	0	1	1	2	2	2	4	2	2	4	66	0	48
7	28	1	0		0	1	0	1	0	1	14877	1	1	1	1	2	2	0	180	1	0	1	2	1	1	0	1	2	1	1	0	0	0	2	2	2	3	1	2		79	0	48
7	28	1	0		0	1	0	1	0	1	14877	1	1	1	1	2	2	0	90	1	0	1	2	1	1	0	1	1	1	1	0	0	1	2	2	2	7	1	1		81	0	42
7	28	1	0		0	1	0	1	0	1	14877	1	1	1	1	2	2	0	80	1	0	1	2	1	1	0	1	2	1	1	0	0	1	2	2	2	5	1	1		73	0	37
7	28	1	0		0	1	0	1	0	1	14877	1	1	1	1	2	2	0	40	1	0	1	2	2	1	0	1	2	1	0	1	1	1	2	2	2	2	2	2	6	80	0	76
7	28	1	0		0	1	0	1	0	1	14877	1	1	1	1	2	2	0	120	1	1	0	2	2	1	1	1	1	1	0	0	1	1	2	2	2	1	2	2	1	57	1	66
7	28	1	0		0	1	0	1	0	1	14877	1	1	1	1	2	2	0	100	1	0	0	2	2	2	0	1	2	1	0	0	1	1	2	2	2	9	2	2	6	76	0	55
7	28	1	0		0	1	0	1	0	1	14877	1	1	1	1	2	2	0	60	1	0	0	2	2	2	0	1	1	1	0	0	1	1	2	2	2	1	2	2		74	0	72
7	28	1	0		0	1	0	1	0	1	14877	1	1	1	1	2	2	0	80	1	1	0	2	1	1	1	1	1	1	0	0	1	0	2	2	2	1	2	2	1	57	1	85
7	28	1	0		0	1	0	1	0	1	14877	1	1	1	1	2	1	0	50	2	0	1	2	1	1	0	1	2	1	0	0	0	1	2	2	2	2	1	2		70	0	64
7	28	1	0		0	1	0	1	0	1	14877	1	1	1	1	2	2	0	70	1	0	0	2	1	1	1	1	2	2	0	0	1	1	2	2	2	3	2	2		64	0	61
7	28	1	0		0	1	0	1	0	1	14877	1	1	1	1	2	2	0	30	1	0	1	2	1	1	0	1	2	1	0	0	0	0	2	2	2	5	1	1		84	0	51
7	28	1	0		0	1	0	1	0	1	14877	1	1	1	1	2	2	0	100	1	0	0	2	1	1	0	1	1	1	0	0	0	0	2	2	2	4	2	2		78	0	88
7	28	1	0		0	1	0	1	0	1	14877	1	1	1	1	2	2	0	40	2	0	1	2	2	2	0	1	1	1	0	0	0	0	2	2	2	4	1	1		66	0	74
7	28	1	0		0	1	0	1	0	1	14877	1	1	1	1	2	2	0	180	2	0	1	1	1	1	1	1	2	1	1	1	1	1	2	2	2	6	2	2	5	57	0	34
7	28	1	0		0	1	0	1	0	1	14877	1	1	1	1	2	2	0	50	1	0	0	1	1	2	0	1	2	1	1	1	0	0	2	2	2	3	2	2		72	0	24
7	28	1	0		0	1	0	1	0	1	14877	1	1	1	1	2	2	0	120	1	0	0	1	1	1	1	1	2	1	1	1	1	0	2	2	2	3	2	2		63	0	42
7	28	1	0		0	1	0	1	0	1	14877	1	1	1	1	2	2	0	38	1	0	0	1	2	1	0	1	2	1	1	1	1	1	2	2	2	12	2	2		66	0	41
7	28	1	0		0	1	0	1	0	1	14877	1	1	1	1	2	2	0	160	1	0	0	1	2	2	0	1	1	1	1	0	1	1	2	2	2	5	2	2		69	0	44
7	28	1	0		0	1	0	1	0	1	14877	1	1	1	1	2	2	0	35	1	0	0	1	1	1	0	1	1	1	1	0	0	1	2	2	2	2	1	2	4	68	0	29
7	28	1	0		0	1	0	1	0	1	14877	1	1	1	1	2	1	0	40	1	0	0	1	1	1	0	1	1	1	1	0	0	0	2	2	2	1	1	1		62	0	46
7	28	1	0		0	1	0	1	0	1	14877	1	1	1	1	2	1	0	40	1	0	1	1	1	1	0	1	2	1	0	1	0	0	2	2	2	20	2	2		70	0	64
7	28	1	0		0	1	0	1	0	1	14877	1	1	1	1	2	2	0	112.5	1	0	0	1	1	1	1	1	1	1	0	1	1	0	2	2	2	2	1	1		69	0	64
7	28	1	0		0	1	0	1	0	1	14877	1	1	1	1	2	2	0	120	1	0	1	1	1	1	0	1	1	1	0	1	1	1	2	2	2	3	1	1		74	0	52
7	28	1	0		0	1	0	1	0	1	14877	1	1	1	1	2	2	0	50	1	0	0	1	1	1	0	1	2	1	0	1	0	1	2	2	2	1	1	2		83	0	70
7	28	1	0		0	1	0	1	0	1	14877	1	1	1	1	2	2	0	50	1	0	1	1	2	2	0	1	2	2	0	0	0	0	2	2	2	3	2	2		81	0	85
7	28	1	0		0	1	0	1	0	1	14877	1	1	1	1	2	2	0	15	1	0	1	1	1	2	0	1	1	1	0	0	0	0	2	2	2	2	2	2		80	0	82
7	28	1	0		0	1	0	1	0	1	14877	1	1	1	1	2	2	0	40	1	0	1	1	1	1	0	1	2	1	1	1	0	0	2	2	2	2	2	2		78	0	42
7	28	1	0		0	1	0	1	0	1	14877	1	1	1	1	2	2	0	80	1	0	0	1	1	1	0	1	1	1	0	1	0	0	2	2	2	4	1	1		67	0	72
7	28	1	0		0	1	0	1	0	1	14877	1	1	1	1	2	2	0	50	2	0	1	1	2	1	0	1	1	1	0	0	0	0	2	2	2	1	2	2		67	0	56
7	28	1	0		0	1	0	1	0	1	14877	1	1	1	1	2	2	0	120	1	0	1	1	1	1	0	1	1	1	0	0	0	1	2	2	2	4	1	1		62	0	74
7	28	1	0		0	1	0	1	0	1	14877	1	1	1	1	2	2	0	50	1	0	0	1	1	1	0	1	2	1	0	0	0	1	2	2	2	2	1	2		69	0	68
7	28	1	0		0	1	0	1	0	1	14877	1	1	1	1	2	2	0	45	1	0	1	2	1	1	1	1	2	1	1	0	1	1	2	2	2	2	1	2		70	0	41
7	28	1	0		0	1	0	1	0	1	14877	1	1	1	1	2	2	0	50	2	1	1	2	2	1	1	1	2	1	0	0	1	1	2	2	2	1	1	2	5	72	1	75
7	28	1	0		0	1	0	1	0	1	14877	1	1	1	1	2	2	0	45	1	0	1	2	1	1	0	1	2	1	0	0	0	0	2	2	2	2	1	2		79	0	64
7	28	1	0		0	1	0	1	0	1	14877	1	1	1	1	2	2	0	120	1	0	1	2	2	1	0	1	2	1	1	1	0	0	2	2	2	1	1	2		84	0	48
7	28	1	0		0	1	0	1	0	1	14877	1	1	1	1	2	2	0	60	1	0	0	2	1	1	0	1	1	1	0	0	1	1	2	2	2	2	1	2		66	0	62
7	28	1	0		0	1	0	1	0	1	14877	1	1	1	1	2	2	0	50	1	0	1	2	1	1	0	1	1	1	0	0	0	0	2	2	2	2	1	2		73	0	52
7	28	1	0		0	1	0	1	0	1	14877	1	1	1	1	2	1	0	40	1	0	1	2	1	1	0	1	2	1	0	0	0	1	2	2	2	3	2	2	3	79	0	90
7	28	1	0		0	1	0	1	0	1	14877	1	1	1	1	2	1	0	100	1	0	0	2	2	1	0	1	2	1	0	0	1	1	2	2	2	2	1	2		68	0	66
7	28	1	0		0	1	0	1	0	1	14877	1	1	1	1	2	2	0	30	1	0	1	1	1	1	1	1	2	1	1	0	1	1	2	2	2	3	1	2		65	0	33
7	28	1	0		0	1	0	1	0	1	14877	1	1	1	1	2	2	0	30	1	0	0	1	2	1	0	1	1	1	0	0	1	1	2	2	2	10	1	2		61	0	55
7	28	1	0		0	1	0	1	0	1	14877	1	1	1	1	2	2	0	54	1	0	0	1	2	1	0	1	1	1	0	0	1	1	2	2	2	3	2	2		75	0	71
7	28	1	0		0	1	0	1	0	1	14877	1	1	1	1	2	1	0	52.5	1	0	1	3	1	1	0	1	1	1	1	0	0	1	2	2	2	4	2	2	6	60	0	46
7	28	1	0		0	1	0	1	0	1	14877	1	1	1	1	2	2	1	25	1	0	0	4	1	1	1	3	1	1	1	0	1	1	2	2	2	2	2	2		53	0	42
7	28	1	0		0	1	0	1	0	1	14877	1	1	1	1	2	2	0	80	1	0	1	4	1	1	0	1	1	1	1	0	0	1	2	2	2	10	2	2		73	0	39
7	28	1	0		0	1	0	1	0	1	14877	1	1	1	1	2	2	0	80	1	0	1	3	1	1	0	1	1	1	1	0	0	0	2	2	2	10	2	2		74	0	39
7	28	1	0		0	1	0	1	0	1	14877	1	1	1	1	2	2	0	75	1	0	0	3	2	1	0	1	1	1	1	0	0	0	2	2	2	2	2	1		80	0	34
7	28	1	0		0	1	0	1	0	1	14877	1	1	1	1	2	2	0	40	1	0	0	4	1	1	0	1	1	1	0	0	0	0	2	2	2	2	1	2		86	0	67
7	28	1	0		0	1	0	1	0	1	14877	1	1	1	1	2	2	0	80	1	0	0	4	2	1	0	3	1	1	0	0	1	1	2	2	2	3	2	2		68	0	62
7	28	1	0		0	1	0	1	0	1	14877	1	1	1	1	2	2	0	40	1	0	0	4	2	1	0	1	2	1	0	0	1	1	2	2	2	2	1	1		89	0	61
7	28	1	0		0	1	0	1	0	1	14877	1	1	1	1	2	2	0	20	1	0	1	4	1	1	0	1	1	1	0	0	0	0	2	2	2	1	1	2		71	0	58
7	28	1	0		0	1	0	1	0	1	14877	1	1	1	1	2	2	0	50	1	0	0	4	1	1	0	1	2	1	0	0	0	1	2	2	2	1	1	2		74	0	56
7	28	1	0		0	1	0	1	0	1	14877	1	1	1	1	2	2	0	25	1	0	0	4	2	1	0	1	1	1	0	0	1	1	2	2	2	2	1	2		60	0	55
7	28	1	0		0	1	0	1	0	1	14877	1	1	1	1	2	2	0	45	1	0	0	4	1	1	0	1	1	1	0	0	0	1	2	2	2	2	2	2		80	0	51
7	28	1	0		0	1	0	1	0	1	14877	1	1	1	1	2	2	0	50	1	0	1	4	2	1	0	3	2	1	1	0	1	1	2	2	2	4	1	1		76	0	40
7	28	1	0		0	1	0	1	0	1	14877	1	1	1	1	2	2	0	42	2	0	0	4	1	1	0	1	1	1	1	0	0	1	2	2	2	1	2	2		62	0	38
7	28	1	0		0	1	0	1	0	1	14877	1	1	1	1	2	2	0	90	1	0	0	3	1	1	1	1	2	1	1	0	1	1	2	2	2	2	2	2		71	0	34
7	28	1	0		0	1	0	1	0	1	14877	1	1	1	1	2	2	0	38	1	0	0	3	1	1	1	1	2	1	1	0	1	1	2	2	2	2	1	2		68	0	28
7	28	1	0		0	1	0	1	0	1	14877	1	1	1	1	2	2	0	35	1	0	1	3	2	1	0	1	2	1	0	1	1	1	2	2	2	2	1	2		65	0	65
7	28	1	0		0	1	0	1	0	1	14877	1	1	1	1	2	2	0	35	1	0	0	4	1	1	0	1	2	1	0	0	0	1	2	2	2	3	2	2		70	0	95
7	28	1	0		0	1	0	1	0	1	14877	1	1	1	1	2	1	0	99	2	0	0	4	1	1	0	1	1	1	0	0	0	0	2	2	2	3	2	2		56	0	93
7	28	1	0		0	1	0	1	0	1	14877	1	1	1	1	2	2	0	45	1	0	1	4	1	1	1	1	1	1	0	0	1	0	2	2	2	18	1	2		66	0	70
7	28	1	0		0	1	0	1	0	1	14877	1	1	1	1	2	2	0	45	2	0	0	4	1	1	0	1	1	1	0	0	0	0	2	2	2	1	1	2		66	0	70
7	28	1	0		0	1	0	1	0	1	14877	1	1	1	1	2	1	0	20	1	0	0	4	1	1	0	1	1	1	0	0	0	0	2	2	2	2	1	1		58	0	66
7	28	1	0		0	1	0	1	0	1	14877	1	1	1	1	2	2	0	120	1	0	0	4	1	1	0	3	1	1	0	0	0	1	2	2	2	1	2	2		62	0	66
7	28	1	0		0	1	0	1	0	1	14877	1	1	1	1	2	2	0	60	1	0	1	3	1	1	0	1	2	1	0	0	0	1	2	2	2	2	1	2		86	0	60
7	28	1	0		0	1	0	1	0	1	14877	1	1	1	1	2	1	1	35	1	0	0	3	1	1	0	1	2	1	0	0	0	1	2	2	2	4	2	2	5	53	0	50
8	29	1	0		0	2	0	0	0	1	1289	0	1	2	1	2	1	0	40	1	1	1	2	2	2	0	3	2	1	1	1	1	1	2	3	3	5	1	1	8	79	1	32
8	29	1	0		0	2	0	0	0	1	1289	0	1	2	1	2	2	0	26.25	1	0	0	2	1	2		1	2	1	1	0	2	0	2	3	3	2	1	1		89	0	21
8	29	1	0		0	2	0	0	0	1	1289	0	1	2	1	2	1	0	43.75	1	0	1	2	1	2	0	1	2	1	1	0	0	1	2	3	3	8	2	2		72	0	19
8	29	1	0		0	2	0	0	0	1	1289	0	1	2	1	2	2	0	52.5	1	1	0	2	2	2	0	3	2	1	1	1	1	1	2	3	3	4	1	1	7	71	1	27
8	29	1	0		0	2	0	0	0	1	1289	0	1	2	1	2	1	0	35	1	1	0	2	2	2	1	1	2	1	1	1	1	1	2	3	3	2	1	1		72	1	25
8	29	1	0		0	2	0	0	0	1	1289	0	1	2	1	2	2	0	50	1	0	1	2	1	2		1	2	1	1	1	2	1	2	3	3	10	1	1		92	0	39
8	29	1	0		0	2	0	0	0	1	1289	0	1	2	1	2	2	0	45	1	0	1	2	2	2	0	1	2	1	1	1	1	0	2	3	3	1	2	1		84	0	38
8	29	1	0		0	2	0	0	0	1	1289	0	1	2	1	2	2	0	50	1	0	1	2	2	2	0	3	2	1	1	1	1	1	2	3	3	8	1	1	8	82	0	24
8	29	1	0		0	2	0	0	0	1	1289	0	1	2	1	2	2	0	50	1	0	1	2	2	2	0	1	2	1	1	1	1	1	2	3	3	10	1	1	5	79	0	37
8	29	1	0		0	2	0	0	0	1	1289	0	1	2	1	2	2	0	82.5	2	0	1	2	1	2		1	1	1	1	1	2	1	2	3	3	9	1	1		77	0	37
8	29	1	0		0	2	0	0	0	1	1289	0	1	2	1	2	1	0	50	2	0	1	2	1	2		1	2	1	1	0	2	1	2	3	3	1	1	1		71	0	38
8	29	1	0		0	2	0	0	0	1	1289	0	1	2	1	2	1	0	37.5	1	1	1	2	2	2	0	1	1	1	1	1	1	1	2	3	3	8	1	1		78	1	25
8	29	1	0		0	2	0	0	0	1	1289	0	1	2	1	2	1	0	50	2	1	1	2	2	2		3	1	1	1	0	2	1	2	3	3	19	1	1		74	1	29
8	29	1	0		0	2	0	0	0	1	1289	0	1	2	1	2	2	0	45	1	0	1	2	2	2		3	1	1	1	1	2	1	2	3	3	6	2	2		78	0	44
8	29	1	0		0	2	0	0	0	1	1289	0	1	2	1	2	1	0	35	2	1	1	2	1	2	1	1	1	1	1	0	1	1	2	3	3	8	1	1	6	63	1	39
8	29	1	0		0	2	0	0	0	1	1289	0	1	2	1	2	2	0	100	1	0	1	2	1	2		1	1	1	1	0	2	1	2	3	3	1	1	1		80	0	33
8	29	1	0		0	2	0	0	0	1	1289	0	1	2	1	2	2	0	37	1	0	0	2	1	2	0	1	1	1	1	0	0	0	2	3	3	6	1	1		83	0	32
8	29	1	0		0	2	0	0	0	1	1289	0	1	2	1	2	2	0	75	2	0	1	2	2	2	0	1	1	1	1	0	0	0	2	3	3	1	1	1		67	0	25
8	29	1	0		0	2	0	0	0	1	1289	0	1	2	1	2	2	0	80	2	0	0	2	1	2		1	1	1	1	0	2	1	2	3	3	1	1	1		64	0	23
8	29	1	0		0	2	0	0	0	1	1289	0	1	2	1	2	2	0	30	1	0	1	2	2	2		1	1	1	1	0	2	1	2	3	3	2	1	1		77	0	48
8	29	1	0		0	2	0	0	0	1	1289	0	1	2	1	2	1	0	50	1	0	1	2	1	2	0	1	1	1	0	1	0	1	2	3	3	6	1	1		73	0	62
8	29	1	0		0	2	0	0	0	1	1289	0	1	2	1	2	1	0	22.5	1	1	0	2	1	2		1	1	1	0	0	2	0	2	3	3	3	1	1		78	1	62
8	29	1	0		0	2	0	0	0	1	1289	0	1	2	1	2	1	0	56.25	1	0	1	2	1	2	0	1	1	1	0	1	0	1	2	3	3	5	1	1		73	0	68
8	29	1	0		0	2	0	0	0	1	1289	0	1	2	1	2	1	1	25	2	1	0	2	1	2		1	1	1	0	0	2	1	2	3	3	1	2	2		51	1	54
8	29	1	0		0	2	0	0	0	1	1289	0	1	2	1	2	2	0	80	1	1	1	2	1	1	0	1	1	1	0	0	0	1	2	3	3	1	2	2		66	1	50
8	29	1	0		0	2	0	0	0	1	1289	0	1	2	1	2	2	0	30	1	0	1	2	2	2		1	1	1	0	0	2	1	2	3	3	3	1	1		71	0	61
8	29	1	0		0	2	0	0	0	1	1289	0	1	2	1	2	1	0	56.25	2	0	0	2	1	2		1	2	1	0	0	2	1	2	3	3	4	1	1		62	0	60
8	29	1	0		0	2	0	0	0	1	1289	0	1	2	1	2	2	0	37.5	1	0	1	2	1	2	0	1	1	1	0	0	0	0	2	3	3	7	1	1		79	0	59
8	29	1	0		0	2	0	0	0	1	1289	0	1	2	1	2	2	0	67.5	1	0	1	2	1	2		1	1	1	0	0	2	1	2	3	3	2	1	1		75	0	57
8	29	1	0		0	2	0	0	0	1	1289	0	1	2	1	2	2	0	55	1	0	1	2	2	2		1	2	1	0	0	2	1	2	3	3	7	1	1	4	73	0	52
8	29	1	0		0	2	0	0	0	1	1289	0	1	2	1	2	2	1	42	2	0	0	2	2	2	0	1	1	1	0	0	0	0	2	3	3	4	1	1		41	0	86
8	29	1	0		0	2	0	0	0	1	1289	0	1	2	1	2	2	0	45	1	0	0	2	2	2	0	3	1	1	0	0	0	1	2	3	3	8	1	1		83	0	69
8	29	1	0		0	2	0	0	0	1	1289	0	1	2	1	2	2	0	33.75	1	0	1	1	1	2	0	3	1	1	1	1	1	1	2	3	3	5	1	1		75	0	30
8	29	1	0		0	2	0	0	0	1	1289	0	1	2	1	2	2	0	30	1	0	1	1	1	2		1	1	1	1	0	2	0	2	3	3	2	1	1		80	0	48
8	29	1	0		0	2	0	0	0	1	1289	0	1	2	1	2	2	0	30	2	0	1	1	2	2	0	1	1	1	1	0	0	0	2	3	3	11	1	1		57	0	47
8	29	1	0		0	2	0	0	0	1	1289	0	1	2	1	2	2	0	30	2	0	1	1	2	2	0	1	1	1	1	0	0	1	2	3	3	2	1	1		57	0	45
8	29	1	0		0	2	0	0	0	1	1289	0	1	2	1	2	1	0	40	1	0	1	1	1	2		1	1	1	0	0	2	1	2	3	3	2	1	1		63	0	53
8	29	1	0		0	2	0	0	0	1	1289	0	1	2	1	2	2	0	100	1	0	1	1	1	2		1	1	1	0	0	2	0	2	3	3	5	1	1		72	0	64
8	29	1	0		0	2	0	0	0	1	1289	0	1	2	1	2	2	0	60	1	0	0	1	1	1		1	1	1	0	0	2	0	2	3	3	11	1	2		80	0	61
8	29	1	0		0	2	0	0	0	1	1289	0	1	2	1	2	2	0	30	1	0	0	1	1	2		1	1	1	0	0	2		2	3	3	5	1	1		80	0	58
8	29	1	0		0	2	0	0	0	1	1289	0	1	2	1	2	2	0	35	1	0	0	1	1	2		1	1	1	0	0	2	0	2	3	3	3	1	1		79	0	58
8	29	1	0		0	2	0	0	0	1	1289	0	1	2	1	2	2	0	25	1	0	1	1	1	2		1	1	1	0	0	2	0	2	3	3	1	1	1		84	0	55
8	29	1	0		0	2	0	0	0	1	1289	0	1	2	1	2	2	1	30	1	0	1	1	1	2		1	1	1	0	0	2		2	3	3	1	1	1		53	0	99
8	29	1	0		0	2	0	0	0	1	1289	0	1	2	1	2	2	0	25	2	0	0	1	1	2		1	1	1	0	0	2	0	2	3	3	3	1	1		69	0	67
8	29	1	0		0	2	0	0	0	1	1289	0	1	2	1	2	2	0	37.5	1	0	1	1	1	2	0	1	1	1	0	0	0	0	2	3	3	1	1	1		68	0	66
8	29	1	0		0	2	0	0	0	1	1289	0	1	2	1	2	1	0	22.5	1	0	1	4	1	2		1	1	1	1	0	2		2	3	3	5	1	1		71	0	40
8	29	1	0		0	2	0	0	0	1	1289	0	1	2	1	2	2	0	30	1	0	1	4	2	2		1	1	1	1	0	2	1	2	3	3	3	2	2		83	0	38
8	29	1	0		0	2	0	0	0	1	1289	0	1	2	1	2	2	0	60	1	0	0	3	2	2		1	1	1	0	0	2	0	2	3	3	5	1	1		82	0	52
8	29	1	0		0	2	0	0	0	1	1289	0	1	2	1	2	2	0	45	1	0	0	4	2	2		1	1	1	0	1	2	1	2	3	3	1	1	1		75	0	51
8	29	1	0		0	2	0	0	0	1	1289	0	1	2	1	2	2	0	28.5	2	0	1	4	2	2		1	1	1	0	0	2	1	2	3	3	10	1	1		56	0	73
8	29	1	0		0	2	0	0	0	1	1289	0	1	2	1	2	2	0	31.25	1	0	0	4	1	2		1	1	1	0	0	2	1	2	3	3	4	1	1		70	0	71
8	29	1	0		0	2	0	0	0	1	1289	0	1	2	1	2	1	0	60	2	0	0	4	2	2		1	1	1	0	0	2	1	2	3	3	11	1	1		73	0	65
8	29	1	0		0	2	0	0	0	1	1289	0	1	2	1	2	2	0	40	1	0	1	3	1	1	0	1	1	1	0	0	0	0	2	3	3	4	2	2		60	0	65
8	29	1	0		0	2	0	0	0	1	1289	0	1	2	1	2	2	0	25	1	1	0	4	1	2		1	1	1	0	0	2	0	2	3	3	1	1	1		77	1	65
8	29	1	0		0	2	0	0	0	1	1289	0	1	2	1	2	2	0	41.25	2	0	1	4	2	2	0	1	1	1	0	0	0	1	2	3	3	3	1	1		71	0	59
8	29	1	0		0	2	0	0	0	1	1289	0	1	2	1	2	2	0	45	1	0	1	4	1	2		1	1	1	0	0	2	1	2	3	3	1	2	2		59	0	58
8	29	1	0		0	2	0	0	0	1	1289	0	1	2	1	2	2	0	60	1	0	1	4	1	2		1	1	1	0	0	2	0	2	3	3	3	1	1		80	0	54
8	29	1	0		0	2	0	0	0	1	1289	0	1	2	1	2	1	1	25	2	1	0	4	1	2		1	1	1	0	0	2	1	2	3	3	1	2	2		50	1	54
8	29	1	0		0	2	0	0	0	1	1289	0	1	2	1	2	1	0	40	1	0	1	4	2	2		1	1	1	0	0	2	1	2	3	3	2	1	1		62	0	53
13	30	1	0		0	2	1	1	1	2	13434	1	1	1	1	2	2	0	30	1	0	1	2	1	2		1	2	1	1	1	2	1	2	1	1	7	2	2		68	0	39
13	30	1	0		0	2	1	1	1	2	13434	1	1	1	1	2	2	0	120	1	0	0	2	2	1		3	2	1	1	1	2	1	2	1	1	4	2	2		61	0	38
13	30	1	0		0	2	1	1	1	2	13434	1	1	1	1	2	2	0	112.5	1	0	0	2	1	2	1	1	2	1	1	0	1	1	2	1	1	3	1	1		64	0	38
13	30	1	0		0	2	1	1	1	2	13434	1	1	1	1	2	2	0	90	2	0	1	2	2	1		1	1	1	1	0	2	0	2	1	1	6	2	2		67	0	34
13	30	1	0		0	2	1	1	1	2	13434	1	1	1	1	2	2	0	45	1	1	0	2	2	1	1	1	2	1	1	1	1	1	2	1	1	3	2	2		75	1	29
13	30	1	0		0	2	1	1	1	2	13434	1	1	1	1	2	2	0	60	1	1	1	2	2	1	0	1	2	1	1	1	1	1	2	1	1	1	1	1		82	1	35
13	30	1	0		0	2	1	1	1	2	13434	1	1	1	1	2	2	0	50	1	1	0	2	2	1	1	1	2	1	1	1	1	1	2	1	1	4	2	2		76	1	24
13	30	1	0		0	2	1	1	1	2	13434	1	1	1	1	2	2	0	17.5	1	0	0	2	1	1		1	1	1	1	1	2	1	2	1	1	8	2	2		84	0	41
13	30	1	0		0	2	1	1	1	2	13434	1	1	1	1	2	2	0	120	1	0	0	2	1	1		1	2	1	1	1	2	1	2	1	1	3	2	2		60	0	40
13	30	1	0		0	2	1	1	1	2	13434	1	1	1	1	2	2	0	25	1	0	0	2	2	1	0	1	1	1	1	0	1	1	2	1	1	4	2	2		68	0	33
13	30	1	0		0	2	1	1	1	2	13434	1	1	1	1	2	2	1	120	2	0	0	2	2	1	0	1	1	1	1	0	1	1	2	1	1	7	2	2		54	0	43
13	30	1	0		0	2	1	1	1	2	13434	1	1	1	1	2	2	0	74	1	0	1	2	1	1	0	1	2	1	1	0	0	1	2	1	1	10	2	2	2	87	0	47
13	30	1	0		0	2	1	1	1	2	13434	1	1	1	1	2	2	0	90	1	0	0	2	1	2	0	1	1	1	1	0	0	1	2	1	1	3	2	2		70	0	47
13	30	1	0		0	2	1	1	1	2	13434	1	1	1	1	2	2	0	30	1	0	0	2	1	1		1	1	1	1	0	2	1	2	1	1	14	2	2		85	0	38
13	30	1	0		0	2	1	1	1	2	13434	1	1	1	1	2	2	0	60	1	0	1	2	1	2		1	1	1	0	0	2	1	2	1	1	7	2	2		88	0	63
13	30	1	0		0	2	1	1	1	2	13434	1	1	1	1	2	2	0	25	1	0	0	2	1	1	0	1	1	1	0	0	0	0	2	1	1	9	2	2		89	0	99
13	30	1	0		0	2	1	1	1	2	13434	1	1	1	1	2	2	0	25	1	0	0	2	2	1	0	1	1	1	0	0	1	1	2	1	1	12	2	2		85	0	81
13	30	1	0		0	2	1	1	1	2	13434	1	1	1	1	2	2	0	52	1	0	1	2	2	1	0	1	1	1	0	0	0	1	2	1	1	11	2	2		73	0	63
13	30	1	0		0	2	1	1	1	2	13434	1	1	1	1	2	1	1	30	2	0	1	2	1	1	0	1	1	1	0	0	0	1	2	1	1	4	1	1		48	0	55
13	30	1	0		0	2	1	1	1	2	13434	1	1	1	1	2	2	0	37.5	2	0	1	2	2	1	0	1	1	1	0	0	0	1	2	1	1	1	2	2		76	0	52
13	30	1	0		0	2	1	1	1	2	13434	1	1	1	1	2	2	0	65	2	0	1	2	2	1	0	1	1	1	0	0	0	0	2	1	1	1	1	1		81	0	68
13	30	1	0		0	2	1	1	1	2	13434	1	1	1	1	2	2	0	40	1	0	1	1	1	1	1	1	1	1	1	1	1	1	2	1	1	4	2	2	3	64	0	46
13	30	1	0		0	2	1	1	1	2	13434	1	1	1	1	2	2	0	40	1	0	1	1	2	1	0	1	1	1	1	0	1	1	2	1	1	3	2	2		63	0	38
13	30	1	0		0	2	1	1	1	2	13434	1	1	1	1	2	2	0	36	1	1	0	1	1	1	0	1	1	1	1	0	0	1	2	1	1	3	2	2		56	1	37
13	30	1	0		0	2	1	1	1	2	13434	1	1	1	1	2	2	0	80	1	0	0	1	1	1	0	1	1	1	1	0	0	1	2	1	1	4	1	1		71	0	47
13	30	1	0		0	2	1	1	1	2	13434	1	1	1	1	2	2	0	25	1	0	1	1	1	1		1	1	1	0	1	2	0	2	1	1	10	2	2		72	0	55
13	30	1	0		0	2	1	1	1	2	13434	1	1	1	1	2	2	0	30	1	0	1	1	1	1		1	1	1	0	1	2	1	2	1	1	3	2	2		81	0	55
13	30	1	0		0	2	1	1	1	2	13434	1	1	1	1	2	2	0	60	1	0	1	1	1	1	0	1	1	1	0	1	0	0	2	1	1	3	2	2		78	0	51
13	30	1	0		0	2	1	1	1	2	13434	1	1	1	1	2	2	0	80	1	0	0	1	1	2	0	1	1	1	0	1	0	1	2	1	1	4	2	2		67	0	93
13	30	1	0		0	2	1	1	1	2	13434	1	1	1	1	2	2	0	20	1	0	1	1	1	1	0	1	1	1	0	1	1	1	2	1	1	3	2	2		77	0	76
13	30	1	0		0	2	1	1	1	2	13434	1	1	1	1	2	2	0	60	1	0	0	1	1	1		1	1	1	0	1	2	0	2	1	1	1	2	2		86	0	74
13	30	1	0		0	2	1	1	1	2	13434	1	1	1	1	2	2	0	40	1	0	1	1	2	1		3	1	1	0	1	2	1	2	1	1	11	2	2		84	0	72
13	30	1	0		0	2	1	1	1	2	13434	1	1	1	1	2	2	0	40	1	0	1	1	1	2	0	1	1	1	0	1	1	1	2	1	1	2	2	2		88	0	69
13	30	1	0		0	2	1	1	1	2	13434	1	1	1	1	2	2	0	90	1	0	1	1	1	1	0	1	1	1	0	1	0	0	2	1	1	6	2	2		70	0	68
13	30	1	0		0	2	1	1	1	2	13434	1	1	1	1	2	2	0	110	1	0	0	1	1	1	0	1	1	1	0	1	1	0	2	1	1	1	2	2		76	0	65
13	30	1	0		0	2	1	1	1	2	13434	1	1	1	1	2	2	1	25	1	0	1	1	1	1	0	1	1	1	0	0	0	1	2	1	1	2	1	1		47	0	64
13	30	1	0		0	2	1	1	1	2	13434	1	1	1	1	2	2	0	40	1	0	0	1	2	1		1	2	1	0	0	2	1	2	1	1	4	2	2		69	0	62
13	30	1	0		0	2	1	1	1	2	13434	1	1	1	1	2	2	1	37.5	2	0	1	1	1	1	0	1	1	1	0	0	0	1	2	1	1	3	1	1		53	0	62
13	30	1	0		0	2	1	1	1	2	13434	1	1	1	1	2	2	0	25	1	0	1	1	1	1	0	1	1	1	0	0	0	1	2	1	1	2	2	2		61	0	64
13	30	1	0		0	2	1	1	1	2	13434	1	1	1	1	2	2	0	40	1	0	1	1	1	1		1	1	1	0	0	2	0	2	1	1	3	2	2		70	0	60
13	30	1	0		0	2	1	1	1	2	13434	1	1	1	1	2	2	0	20	1	0	0	1	1	2	0	1	1	1	0	0	0	1	2	1	1	3	2	2		64	0	60
13	30	1	0		0	2	1	1	1	2	13434	1	1	1	1	2	2	0	50	2	0	1	1	2	1	0	1	1	1	0	0	0	1	2	1	1	8	2	2		82	0	59
13	30	1	0		0	2	1	1	1	2	13434	1	1	1	1	2	2	0	40	1	0	1	1	1	1	0	1	1	1	0	0	0	0	2	1	1	3	2	2		82	0	57
13	30	1	0		0	2	1	1	1	2	13434	1	1	1	1	2	2	0	80	2	0	1	1	2	1	0	1	1	1	0	0	0	1	2	1	1	2	1	1		72	0	57
13	30	1	0		0	2	1	1	1	2	13434	1	1	1	1	2	2	0	50	1	0	0	1	1	1	0	1	1	1	0	0	0	0	2	1	1	3	2	2		70	0	53
13	30	1	0		0	2	1	1	1	2	13434	1	1	1	1	2	2	0	40	1	0	1	1	2	1	0	1	1	1	0	0	0	1	2	1	1	15	2	2		81	0	52
13	30	1	0		0	2	1	1	1	2	13434	1	1	1	1	2	2	0	45	2	0	0	1	1	2	0	1	1	1	0	0	0	1	2	1	1	5	2	2		62	0	93
13	30	1	0		0	2	1	1	1	2	13434	1	1	1	1	2	2	0	30	1	0	0	1	1	1		1	1	1	0	0	2	1	2	1	1	3	1	1		73	0	83
13	30	1	0		0	2	1	1	1	2	13434	1	1	1	1	2	2	0	30	1	0	1	1	1	1	0	1	1	1	0	0	0	0	2	1	1	5	2	2		70	0	77
13	30	1	0		0	2	1	1	1	2	13434	1	1	1	1	2	2	0	40	1	0	1	1	1	1	0	1	1	1	0	0	0	1	2	1	1	8	2	2		80	0	76
13	30	1	0		0	2	1	1	1	2	13434	1	1	1	1	2	2	0	30	1	0	0	1	1	1		1	1	1	0	0	2	1	2	1	1	13	1	1		64	0	74
13	30	1	0		0	2	1	1	1	2	13434	1	1	1	1	2	1	0	35	2	0	0	1	1	1	0	1	1	1	0	0	0	0	2	1	1	3	2	2		56	0	73
13	30	1	0		0	2	1	1	1	2	13434	1	1	1	1	2	2	0	50	1	0	0	1	1	1	0	1	1	1	0	0	0	0	2	1	1	5	2	2		61	0	67
13	30	1	0		0	2	1	1	1	2	13434	1	1	1	1	2	1	0	20	1	0	0	1	1	1	0	1	1	1	0	0	0	0	2	1	1	6	2	2		77	0	66
13	30	1	0		0	2	1	1	1	2	13434	1	1	1	1	2	2	0	80	1	0	1	1	2	2	0	1	1	1	0	0	0	1	2	1	1	4	2	2		78	0	65
13	30	1	0		0	2	1	1	1	2	13434	1	1	1	1	2	2	0	30	1	0	0	1	1	1	0	1	1	1	0	0	0	1	2	1	1	4	1	1		74	0	74
13	30	1	0		0	2	1	1	1	2	13434	1	1	1	1	2	2	1	22.5	2	0	0	1	1	1		1	1	1	0	0	2	0	2	1	1	12	1	1		47	0	85
13	30	1	0		0	2	1	1	1	2	13434	1	1	1	1	2	2	0	45	1	0	0	1	1	1	0	1	1	1	0	0	0	0	2	1	1	5	2	2		72	0	79
13	30	1	0		0	2	1	1	1	2	13434	1	1	1	1	2	2	0	35	2	0	0	4	1	2	0	1	1	1	0	0	0	0	2	1	1	1	1	1		64	0	54
16	31	1	0		0	2	0	1	0	1	12345	1	1	1	2	2	2	0	50	2	0	0	2	1	1	1	1	1	1	1	1	1	1	2	1	1	7	2	2		65	0	21
16	31	1	0		0	2	0	1	0	1	12345	1	1	1	2	2	2	0	80	1	0	0	2	1	1	1	1	2	1	1	0	1	1	2	1	1	12	2	1		73	0	20
16	31	1	0		0	2	0	1	0	1	12345	1	1	1	2	2	2	0	60	1	0	0	2	2	1		1	2	1	1	0	2	0	2	1	1	30	2	1		82	0	24
16	31	1	0		0	2	0	1	0	1	12345	1	1	1	2	2	2	0	100	1	0	1	2	2	1		1	1	1	0	0	2	1	2	1	1	8	2	2		85	0	61
16	31	1	0		0	2	0	1	0	1	12345	1	1	1	2	2	1	0	30	1	0	0	1	1	1	1	1	1	1	1	0	1	1	2	1	1	11	2	2		64	0	43
16	31	1	0		0	2	0	1	0	1	12345	1	1	1	2	2	2	0	45	2		0	1	1	1	0	1	1	1	0	1	0	1	2	1	1	1	2	2		59		51
16	31	1	0		0	2	0	1	0	1	12345	1	1	1	2	2	2	0	25	1	0	0	1	1	1		1	1	1	0	0	2	0	2	1	1	5	1	1		83	0	58
16	31	1	0		0	2	0	1	0	1	12345	1	1	1	2	2	1	1	30	2	0	1	1	1	1		1	1	1	1	0	2	0	2	1	1	2	1	1		55	0	39
16	31	1	0		0	2	0	1	0	1	12345	1	1	1	2	2	2	1	36	1	0	0	1	1	1	1	1	1	1	0	0	1	1	2	1	1	6	1	2		51	0	65
16	31	1	0		0	2	0	1	0	1	12345	1	1	1	2	2	2	0	35	1	0	1	2	2	1		1	1	2	0	0	2	1	2	1	1	20	1	1		89	0	62
16	31	1	0		0	2	0	1	0	1	12345	1	1	1	2	2	2	0	50	1	0	1	2	1	1		1	1	1	0	0	2	1	2	1	1	4	2	2		86	0	52
16	31	1	0		0	2	0	1	0	1	12345	1	1	1	2	2	2	0	60	1	0	1	2	2	1	1	1	2	2	1	0	1	1	2	1	1	18	2	2		68	0	40
16	31	1	0		0	2	0	1	0	1	12345	1	1	1	2	2	2	0	44	1	0	0	2	1	1		1	1	1	0	1	2	0	2	1	1	5	1	1		66	0	53
16	31	1	0		0	2	0	1	0	1	12345	1	1	1	2	2	2	0	50	1	0	1	2	1	1		1	1	1	0	0	2	1	2	1	1	10	2	2		84	0	60
16	31	1	0		0	2	0	1	0	1	12345	1	1	1	2	2	1	0	36	2	0	0	1	1	1	1	1	1	1	1	0	1	1	2	1	1	2	2	2		60	0	41
16	31	1	0		0	2	0	1	0	1	12345	1	1	1	2	2	2	0	55	2	0	0	1	1	1	0	1	1	1	0	0	0	0	2	1	1	75	2	1		75	0	60
16	31	1	0		0	2	0	1	0	1	12345	1	1	1	2	2	2	0	55	1	0	0	1	1	1		1	1	1	0	0	2		2	1	1	3	1	1		81	0	57
16	31	1	0		0	2	0	1	0	1	12345	1	1	1	2	2	2	0	35	1	0	1	3	1	1		1	1	2	1	1	2	1	2	1	1	9	1	1		74	0	48
16	31	1	0		0	2	0	1	0	1	12345	1	1	1	2	2	2	0	97.5	1	0	0	4	2	1		3	2	1	1	1	2	1	2	1	1	5	2	2		78	0	37
16	31	1	0		0	2	0	1	0	1	12345	1	1	1	2	2	2	0	60	1	0	0	3	1	1	0	1	1	1	1	1	0	1	2	1	1	1	1	1		85	0	30
16	31	1	0		0	2	0	1	0	1	12345	1	1	1	2	2	2	0	50	1	0	0	3	1	1		1	1	1	1	1	2	1	2	1	1	5	2	1		83	0	23
16	31	1	0		0	2	0	1	0	1	12345	1	1	1	2	2	2	0	55	2	0	1	3	1	1		1	1	1	1	0	2	0	2	1	1	4	2	2		66	0	24
16	31	1	0		0	2	0	1	0	1	12345	1	1	1	2	2	2	0	35	1	0	1	4	2	1	0	1	1	1	0	1	0	1	2	1	1	16	1	2		75	0	60
16	31	1	0		0	2	0	1	0	1	12345	1	1	1	2	2	2	0	60	1	0	1	3	2	1		1	1	1	0	1	2	0	2	1	1	6	1	1		84	0	60
16	31	1	0		0	2	0	1	0	1	12345	1	1	1	2	2	2	0	22.5	2	0	1	4	2	1		1	1	1	0	0	2	0	2	1	1	16	1	1		60	0	65
16	31	1	0		0	2	0	1	0	1	12345	1	1	1	2	2	1	0	12.5	1	0	0	3	1	2		1	1	1	0	0	2	1	2	1	1	7	2	1		57	0	63
16	31	1	0		0	2	0	1	0	1	12345	1	1	1	2	2	2	0	45	2	0	1	3	2	2		1	1	1	0	0	2	1	2	1	1	5	1	1		79	0	63
16	31	1	0		0	2	0	1	0	1	12345	1	1	1	2	2	2	0	50	2	0	0	3	1	1		1	1	1	0	0	2	1	2	1	1	5	2	2		71	0	62
16	31	1	0		0	2	0	1	0	1	12345	1	1	1	2	2	2	0	54	2	0	0	3	2	1	0	1	1	1	0	0	0	0	2	1	1	73	1	1		73	0	59
16	31	1	0		0	2	0	1	0	1	12345	1	1	1	2	2	2	0	75	1	0	0	4	2	1	0	1	1	1	0	0	1	1	2	1	1	15	1	2		83	0	54
16	31	1	0		0	2	0	1	0	1	12345	1	1	1	2	2	2	0	40	1	0	1	4	2	1		1	2	1	1	1	2	1	2	1	1	2	1	1		74	0	20
16	31	1	0		0	2	0	1	0	1	12345	1	1	1	2	2	2	0	45	2	0	0	3	1	1		1	1	1	1	0	2	1	2	1	1	4	1	1		65	0	48
16	31	1	0		0	2	0	1	0	1	12345	1	1	1	2	2	2	0	20	2	0	0	3	1	1		1	1	1	1	0	2	0	2	1	1	6	1	1		77	0	45
16	31	1	0		0	2	0	1	0	1	12345	1	1	1	2	2	2	0	60	1	0	1	3	1	1		1	1	1	1	0	2	1	2	1	1	13	1	1		83	0	41
16	31	1	0		0	2	0	1	0	1	12345	1	1	1	2	2	1	0	33.75	1	0	0	3	1	1		1	1	1	1	0	2	1	2	1	1	8	2	2		64	0	34
16	31	1	0		0	2	0	1	0	1	12345	1	1	1	2	2	1	1	32	1	0	0	3	2	1		1	1	1	1	0	2	1	2	1	1	9	2	2		55	0	32
16	31	1	0		0	2	0	1	0	1	12345	1	1	1	2	2	2	0	30	1	0	0	3	1	1		1	1	1	1	0	2	0	2	1	1	3	1	1		66	0	30
16	31	1	0		0	2	0	1	0	1	12345	1	1	1	2	2	2	0	45	1	0	0	4	1	1		1	2	1	1	0	2	1	2	1	1	10	1	1		71	0	21
16	31	1	0		0	2	0	1	0	1	12345	1	1	1	2	2	2	0	81.2	2	0	1	3	1	1		1	1	1	0	0	2	0	2	1	1	2	2	1		73	0	68
16	31	1	0		0	2	0	1	0	1	12345	1	1	1	2	2	2	0	35	1	0	0	4	1	1		1	1	1	0	0	2	1	2	1	1	13	2	2		67	0	64
16	31	1	0		0	2	0	1	0	1	12345	1	1	1	2	2	2	0	35	1	0	1	4	1	1		1	1	1	0	0	2	1	2	1	1	7	1	2		67	0	62
16	31	1	0		0	2	0	1	0	1	12345	1	1	1	2	2	2	0	40	2	0	1	4	1	1	0	1	1	1	0	0	0	1	2	1	1	2	2	2		66	0	57
16	31	1	0		0	2	0	1	0	1	12345	1	1	1	2	2	2	0	60	1	0	1	4	1	1	1	1	2	1	0	0	1	1	2	1	1	4	1	2		78	0	52
2	32	1	0		0	2	0	2	1	1	4335	0	1	2	2	1	2	0	20	2	0	1	2	1	1	0	1	1	2	0	1	0	0	2	1	1	5	1	1		64	0	55
2	32	1	0		0	2	0	2	1	1	4335	0	1	2	2	1	2	0	15	1	0	1	1	1	1	0	1	1	2	0	0	0	0	2	1	1	4	1	1		70	0	62
2	32	1	0		0	2	0	2	1	1	4335	0	1	2	2	1	2	1	50	1	0	0	1	1	2	0	1	1	2	0	0	0	0	2	1	1	5	1	1	1	55	0	60
1	33	1	0		0	1	0	0	0	1	4450	0	1	1	1	2	1	0	100	1	0	0	2	1	1	0	1	2	1	1	0	1	1	2	3	3	7	1	1		80	0	34
1	33	1	0		0	1	0	0	0	1	4450	0	1	1	1	2	2	0	75	1	0	0	2	1	1	0	1	2	1	1	0	0	1	2	3	3	6	1	1		71	0	32
1	33	1	0		0	1	0	0	0	1	4450	0	1	1	1	2	2	0	100	1	0	0	2	2	1	0	1	2	1	1	1	1	1	2	3	3	4	1	1		77	0	39
1	33	1	0		0	1	0	0	0	1	4450	0	1	1	1	2	2	0	86	1	0	1	2	2	1	0	3	2	1	1	0	1	1	2	3	3	6	1	1		80	0	35
1	33	1	0		0	1	0	0	0	1	4450	0	1	1	1	2	2	0	30	1	0	0	2	2	1		1	1	1	1	0	2	1	2	3	3	6	1	1		77	0	32
1	33	1	0		0	1	0	0	0	1	4450	0	1	1	1	2	2	0	50	1	0	0	2	2	1		1	2	2	1	0	2	1	2	3	3	6	1	1		71	0	27
1	33	1	0		0	1	0	0	0	1	4450	0	1	1	1	2	2	0	100	2	0	0	2	2	1	0	1	2	2	1	0	1	1	2	3	3	7	1	1		72	0	28
1	33	1	0		0	1	0	0	0	1	4450	0	1	1	1	2	2	0	80	1	0	1	2	2	1		1	1	1	1	0	2	0	2	3	3	6	1	1		83	0	46
1	33	1	0		0	1	0	0	0	1	4450	0	1	1	1	2	2	0	60	1	0	1	2	2	1	0	1	2	1	1	0	1	1	2	3	3	6	1	1		88	0	43
1	33	1	0		0	1	0	0	0	1	4450	0	1	1	1	2	2	0	30	1	0	1	2	2	1	0	3	1	1	0	1	1	1	2	3	3	6	1	1		85	0	77
1	33	1	0		0	1	0	0	0	1	4450	0	1	1	1	2	1	0	35	1	0	0	2	2	2		1	1	1	0	0	2	0	2	3	3	6	1	1		57	0	57
1	33	1	0		0	1	0	0	0	1	4450	0	1	1	1	2	2	0	20	1	0	1	2	1	1		1	2	1	1	1	2	0	2	3	3	6	1	1		69	0	35
1	33	1	0		0	1	0	0	0	1	4450	0	1	1	1	2	2	0	90	1	0	0	2	1	1		1	2	1	1	1	2	1	2	3	3	6	1	1		61	0	29
1	33	1	0		0	1	0	0	0	1	4450	0	1	1	1	2	2	0	40	1	0	1	2	1	1	1	1	2	1	1	0	1	0	2	3	3	15	1	1		84	0	19
1	33	1	0		0	1	0	0	0	1	4450	0	1	1	1	2	2	0	30	1	0	0	2	1	2		1	1	1	1	0	2	1	2	3	3	4	1	1		65	0	47
1	33	1	0		0	1	0	0	0	1	4450	0	1	1	1	2	2	0	160	1	0	0	2	1	1		1	2	1	1	0	2	0	2	3	3	6	1	1		83	0	35
1	33	1	0		0	1	0	0	0	1	4450	0	1	1	1	2	2	0	122.5	1	0	1	2	1	1	1	1	1	1	1	0	1	1	2	3	3	5	1	1		78	0	35
1	33	1	0		0	1	0	0	0	1	4450	0	1	1	1	2	2	0	62.5	1	0	1	2	2	1		1	1	1	1	0	2	0	2	3	3	4	1	1		64	0	34
1	33	1	0		0	1	0	0	0	1	4450	0	1	1	1	2	2	0	247.5	2	0	1	2	1	1	1	1	2	2	1	0	1	1	2	3	3	6	1	1		71	0	31
1	33	1	0		0	1	0	0	0	1	4450	0	1	1	1	2	2	0	120	1	0	0	2	1	1		1	2	1	1	0	2	1	2	3	3	4	1	1		76	0	48
1	33	1	0		0	1	0	0	0	1	4450	0	1	1	1	2	2	0	60	1	0	0	2	1	1		1	1	1	1	0	2	0	2	3	3	4	1	1		81	0	41
1	33	1	0		0	1	0	0	0	1	4450	0	1	1	1	2	2	0	101.25	1	0	0	2	1	1	1	1	1	1	0	1	1	1	2	3	3	4	1	1		77	0	53
1	33	1	0		0	1	0	0	0	1	4450	0	1	1	1	2	1	0	30	1	0	1	2	2	1	0	1	1	1	0	1	1	1	2	3	3	6	1	1		60	0	65
1	33	1	0		0	1	0	0	0	1	4450	0	1	1	1	2	2	0	87.5	1	0	1	2	2	2	1	1	1	1	0	0	1	1	2	3	3	6	1	1		75	0	67
1	33	1	0		0	1	0	0	0	1	4450	0	1	1	1	2	2	0	30	1	0	1	2	1	1		1	2	1	0	0	2	1	2	3	3	6	1	1		72	0	54
1	33	1	0		0	1	0	0	0	1	4450	0	1	1	1	2	2	0	25	1	0	1	2	1	1		1	2	1	0	0	2	0	2	3	3	7	1	1		90	0	53
1	33	1	0		0	1	0	0	0	1	4450	0	1	1	1	2	2	0	45	1	0	0	2	2	1	1	1	2	1	0	0	1	1	2	3	3	7	1	1		77	0	51
1	33	1	0		0	1	0	0	0	1	4450	0	1	1	1	2	2	0	60	1	0	1	1	1	1	0	1	1	2	1	1	0	0	2	3	3	6	1	1		63	0	40
1	33	1	0		0	1	0	0	0	1	4450	0	1	1	1	2	2	0	198	1	0	1	1	1	1		1	1	1	0	0	2	1	2	3	3	5	1	1		73	0	59
1	33	1	0		0	1	0	0	0	1	4450	0	1	1	1	2	2	0	50	1	0	1	1	1	1	0	1	2	1	1	0	0	1	2	3	3	10	1	1		79	0	34
1	33	1	0		0	1	0	0	0	1	4450	0	1	1	1	2	2	0	50	1	0	0	1	1	2		1	1	1	1	0	2	1	2	3	3	4	1	1		73	0	40
1	33	1	0		0	1	0	0	0	1	4450	0	1	1	1	2	2	0	100	1	0	1	1	2	2	0	1	1	1	0	0	1	0	2	3	3	5	1	1		65	0	58
1	33	1	0		0	1	0	0	0	1	4450	0	1	1	1	2	2	0	125	1	0	1	1	1	2		1	2	1	0	0	2	1	2	3	3	6	1	1		86	0	73
1	33	1	0		0	1	0	0	0	1	4450	0	1	1	1	2	2	0	67.5	1	0	1	2	1	1		1	2	1	1	0	2	1	2	3	3	4	1	1		70	0	26
1	33	1	0		0	1	0	0	0	1	4450	0	1	1	1	2	2	0	100	2	0	1	2	2	2	0	1	1	1	1	0	0	1	2	3	3	6	1	1		80	0	47
1	33	1	0		0	1	0	0	0	1	4450	0	1	1	1	2	2	0	120	1	0	1	2	2	1		3	2	1	1	0	2	1	2	3	3	4	1	1		79	0	45
1	33	1	0		0	1	0	0	0	1	4450	0	1	1	1	2	2	0	30	1	0	1	2	2	1		1	2	1	1	0	2	0	2	3	3	4	1	1		68	0	43
1	33	1	0		0	1	0	0	0	1	4450	0	1	1	1	2	2	0	50	1	0	0	2	1	1		1	2	1	1	0	2	1	2	3	3	1	1	1		81	0	35
1	33	1	0		0	1	0	0	0	1	4450	0	1	1	1	2	2	0	30	1	0	1	2	1	1		1	1	1	1	0	2	1	2	3	3	6	1	1		77	0	28
1	33	1	0		0	1	0	0	0	1	4450	0	1	1	1	2	2	0	75	1	0	1	2	2	1		3	2	1	1	0	2	1	2	3	3	10	1	1		63	0	25
1	33	1	0		0	1	0	0	0	1	4450	0	1	1	1	2	2	0	80	1	0	1	2	2	2	0	1	2	1	1	0	1	1	2	3	3	1	1	1		72	0	44
1	33	1	0		0	1	0	0	0	1	4450	0	1	1	1	2	2	0	30	1	0	1	2	1	1		1	2	1	1	0	2	0	2	3	3	4	1	1		67	0	42
1	33	1	0		0	1	0	0	0	1	4450	0	1	1	1	2	2	0	45	1	0	1	2	1	1		1	2	1	1	0	2	1	2	3	3	7	1	1		56	0	40
1	33	1	0		0	1	0	0	0	1	4450	0	1	1	1	2	2	0	50	1	0	1	2	2	1		3	1	1	1	0	2	0	2	3	3	9	1	1		63	0	39
1	33	1	0		0	1	0	0	0	1	4450	0	1	1	1	2	2	0	198	1	0	1	2	2	1		1	1	1	1	0	2	1	2	3	3	5	1	1		66	0	38
1	33	1	0		0	1	0	0	0	1	4450	0	1	1	1	2	2	0	120	1	0	0	2	1	1		1	1	1	1	0	2	0	2	3	3	2	1	1		81	0	36
1	33	1	0		0	1	0	0	0	1	4450	0	1	1	1	2	2	0	160	2	0	0	2	1	1		1	1	1	0	0	2	0	2	3	3	2	1	1		71	0	56
1	33	1	0		0	1	0	0	0	1	4450	0	1	1	1	2	2	0	50	1	0	1	1	1	1		1	1	1	1	0	2	1	2	3	3	1	1	1		81	0	36
1	33	1	0		0	1	0	0	0	1	4450	0	1	1	1	2	2	0	240	1	0	0	1	1	1		1	1	1	0	0	2		2	3	3	3	1	1		86	0	53
1	33	1	0		0	1	0	0	0	1	4450	0	1	1	1	2	2	0	67.5	1	0	1	1	1	1	1	1	2	1	0	0	1	1	2	3	3	3	1	1		83	0	65
1	33	1	0		0	1	0	0	0	1	4450	0	1	1	1	2	2	0	173.25	1	0	1	1	1	1		1	1	1	1	0	2	0	2	3	3	5	1	1		66	0	38
1	33	1	0		0	1	0	0	0	1	4450	0	1	1	1	2	2	1	60	1	0	1	1	1	1	0	1	2	2	1	0	0	1	2	3	3	6	1	1		54	0	36
1	33	1	0		0	1	0	0	0	1	4450	0	1	1	1	2	2	0	40	1	0	0	4	2	1	0	1	2	1	1	1	1	1	2	3	3	6	1	1		78	0	32
1	33	1	0		0	1	0	0	0	1	4450	0	1	1	1	2	2	0	45	1	0	1	3	1	1		1	2	1	1	0	2	0	2	3	3	6	1	1		89	0	28
8	34	1	0		0	2	0	0	0	1	15699	1	2	2	2	2	2	0	40	1	1	1	2	2	2	0	3	2	1	1	1	1	1	1	3	1	5	1	1	4	56	1	16
8	34	1	0		0	2	0	0	0	1	15699	1	2	2	2	2	2	0	40	1	0	1	2	2	2	0	3	2	1	1	1	1	1	1	3	1	6	1	1	8	65	0	26
8	34	1	0		0	2	0	0	0	1	15699	1	2	2	2	2	2	1	60	1	0	0	2	1	1	1	1	2	1	1	1	1	1	1	3	1	12	2	2	6	55	0	25
8	34	1	0		0	2	0	0	0	1	15699	1	2	2	2	2	2	0	100	1	0	1	2	2	2	0	3	2	1	1	1	1	1	1	3	1	9	1	1	7	78	0	18
8	34	1	0		0	2	0	0	0	1	15699	1	2	2	2	2	2	0	97.5	2	0	1	2	2	2	0	3	2	1	1	1	1	0	1	3	1	12	1	1	7	81	0	17
8	34	1	0		0	2	0	0	0	1	15699	1	2	2	2	2	1	0	66	2	0	0	2	2	2	0	1	2	1	1	0	1	1	1	3	1	4	1	1	5	62	0	40
8	34	1	0		0	2	0	0	0	1	15699	1	2	2	2	2	2	0	37.5	2	0	1	2	2	1		3	2	1	0	1	2	0	2	3	1	4	1	1	6	67	0	54
8	34	1	0		0	2	0	0	0	1	15699	1	2	2	2	2	2	0	50	1	0	1	2	2	2		1	2	1	0	1	2	0	2	3	1	4	1	1	7	67	0	54
8	34	1	0		0	2	0	0	0	1	15699	1	2	2	2	2	1	0	46	1	1	1	2	2	1	0	1	2	1	1	1	1	1	2	3	1	12	1	1	4	81	1	33
8	34	1	0		0	2	0	0	0	1	15699	1	2	2	2	2	2	0	20	1	0	1	2	2	2	0	1	1	1	1	1	0	1	1	3	1	11	1	1	5	82	0	35
8	34	1	0		0	2	0	0	0	1	15699	1	2	2	2	2	2	0	40	1	0	1	2	2	2	0	1	1	1	1	1	1	1	1	3	1	11	1	1	4	81	0	43
8	34	1	0		0	2	0	0	0	1	15699	1	2	2	2	2	2	0	40	1	0	1	2	1	2	0	1	1	1	1	1	1	1	1	3	1	11	1	1	4	81	0	43
8	34	1	0		0	2	0	0	0	1	15699	1	2	2	2	2	2	0	45	1	0	1	2	2	1	1	1	1	1	1	0	1	1	2	3	1	8	2	2	4	60	0	33
8	34	1	0		0	2	0	0	0	1	15699	1	2	2	2	2	2	0	150	1	0	1	2	2	2	0	1	1	1	1	0	0	0	1	3	1	4	2	2	4	73	0	32
8	34	1	0		0	2	0	0	0	1	15699	1	2	2	2	2	2	0	52	1	0	1	2	2	2	0	1	2	1	1	0	0	1	1	3	1	12	1	1	4	76	0	28
8	34	1	0		0	2	0	0	0	1	15699	1	2	2	2	2	2	0	50	1	0	0	2	2	2	1	3	1	1	1	0	1	0	1	3	1	5	1	1	6	78	0	27
8	34	1	0		0	2	0	0	0	1	15699	1	2	2	2	2	2	0	106	1	0	1	2	2	2	0	1	2	1	1	0	0	0	1	3	1	12	1	1	6	62	0	20
8	34	1	0		0	2	0	0	0	1	15699	1	2	2	2	2	2	0	60	2	0	0	2	2	2	1	1	1	1	1	0	1	1	2	3	1	11	1	1	6	61	0	41
8	34	1	0		0	2	0	0	0	1	15699	1	2	2	2	2	2	0	26.5	1	0	0	2	1	2	0	1	1	1	1	0	0	0	1	3	1	8	1	1	5	81	0	36
8	34	1	0		0	2	0	0	0	1	15699	1	2	2	2	2	2	0	62.5	2	1	1	2	2	2	0	1	1	1	1	0	0	0	1	3	1	5	1	1	3	75	1	15
8	34	1	0		0	2	0	0	0	1	15699	1	2	2	2	2	2	0	30	1	0	1	2	2	2	0	1	2	1	1	0	0	1	1	3	1	7	1	1	5	74	0	19
8	34	1	0		0	2	0	0	0	1	15699	1	2	2	2	2	2	0	50	1	0	0	2	1	1	0	1	1	1	1	0	0	0	1	3	1	9	2	2	2	81	0	49
8	34	1	0		0	2	0	0	0	1	15699	1	2	2	2	2	2	0	43	1	0	1	2	1	2	0	1	1	1	1	0	0	1	1	3	1	6	2	2	3	77	0	44
8	34	1	0		0	2	0	0	0	1	15699	1	2	2	2	2	2	0	80	1	0	0	2	2	2	0	3	1	1	1	0	1	0	2	3	1	3	1	1	4	74	0	44
8	34	1	0		0	2	0	0	0	1	15699	1	2	2	2	2	1	0	55	1	0	1	2	1	1	1	1	1	1	1	0	1	0	2	3	1	4	1	1	4	75	0	43
8	34	1	0		0	2	0	0	0	1	15699	1	2	2	2	2	2	0	50	1	0	1	2	2	2	0	1	1	1	1	0	0	1	1	3	1	2	1	1	5	79	0	42
8	34	1	0		0	2	0	0	0	1	15699	1	2	2	2	2	2	0	20	1	0	1	2	1	1	0	1	1	1	1	0	0	1	2	3	1	11	1	1	4	63	0	37
8	34	1	0		0	2	0	0	0	1	15699	1	2	2	2	2	2	0	40	2	0	0	2	2	2	1	1	1	1	1	0	1	0	1	3	1	12	1	1	3	61	0	36
8	34	1	0		0	2	0	0	0	1	15699	1	2	2	2	2	2	0	100	1	0	0	2	1	2	1	1	1	1	0	1	1	0	2	3	1	2	1	1	4	66	0	57
8	34	1	0		0	2	0	0	0	1	15699	1	2	2	2	2	2	1	18	2	0	0	2	2	2	1	1	1	1	0	0	1	1	2	3	1	11	1	1	6	51	0	57
8	34	1	0		0	2	0	0	0	1	15699	1	2	2	2	2	2	0	50	1	0	1	2	1	1	0	1	1	1	0	0	0	0	2	3	1	2	1	1	4	71	0	60
8	34	1	0		0	2	0	0	0	1	15699	1	2	2	2	2	2	0	56.25	2	0	0	1	2	2	0	1	1	1	1	1	1	0	1	3	1	12	1	1	5	63	0	43
8	34	1	0		0	2	0	0	0	1	15699	1	2	2	2	2	2	0	50	1	1	0	1	2	2	0	1	1	1	1	1	0	1	1	3	1	1	1	1	5	83	1	39
8	34	1	0		0	2	0	0	0	1	15699	1	2	2	2	2	2	0	30	1	0	0	1	1	2	0	1	1	1	1	1	1	1	2	3	1	10	1	1		79	0	26
8	34	1	0		0	2	0	0	0	1	15699	1	2	2	2	2	2	0	72	1	0	1	1	2	2	0	1	1	1	1	0	0	1	1	3	1	9	1	1	4	67	0	34
8	34	1	0		0	2	0	0	0	1	15699	1	2	2	2	2	2	0	26	2	0	0	1	1	1	1	1	1	1	1	0	1	0	1	3	1	5	1	1	4	70	0	34
8	34	1	0		0	2	0	0	0	1	15699	1	2	2	2	2	2	0	45	1	0	1	1	2	2	0	1	1	1	1	0	0	1	1	3	1	5	1	1	3	72	0	34
8	34	1	0		0	2	0	0	0	1	15699	1	2	2	2	2	2	0	100	1	0	1	1	2	2	0	1	1	1	1	0	0	1	1	3	1	6	1	1	3	72	0	33
8	34	1	0		0	2	0	0	0	1	15699	1	2	2	2	2	2	0	100	1	0	0	1	2	2	0	1	1	1	1	0	1	1	1	3	1	5	1	1	7	78	0	33
8	34	1	0		0	2	0	0	0	1	15699	1	2	2	2	2	2	0	125	1	0	0	1	1	2	0	1	1	1	1	0	0	0	1	3	1	4	1	1	2	82	0	33
8	34	1	0		0	2	0	0	0	1	15699	1	2	2	2	2	2	0	100	1	0	1	1	1	2	0	1	1	1	1	0	0	0	1	3	1	3	1	1	3	71	0	33
8	34	1	0		0	2	0	0	0	1	15699	1	2	2	2	2	2	0	105	2	0	0	1	1	2	0	1	1	1	1	0	0	0	1	3	1	3	1	1	3	78	0	33
8	34	1	0		0	2	0	0	0	1	15699	1	2	2	2	2	2	0	82	2	0	1	1	1	2	0	1	2	1	1	0	0	1	2	3	1	6	2	2	4	66	0	31
8	34	1	0		0	2	0	0	0	1	15699	1	2	2	2	2	2	0	150	1	0	0	1	2	2	0	1	2	1	1	0	0	0	1	3	1	3	1	1	4	72	0	31
8	34	1	0		0	2	0	0	0	1	15699	1	2	2	2	2	2	0	50	2	0	1	1	2	2	0	1	1	1	1	0	0	1	1	3	1	3	1	1	3	71	0	26
8	34	1	0		0	2	0	0	0	1	15699	1	2	2	2	2	2	0	52	2	0	1	1	2	2	0	1	1	1	1	0	0	1	1	3	1	2	1	1	3	71	0	25
8	34	1	0		0	2	0	0	0	1	15699	1	2	2	2	2	2	0	14.4	2	0	1	1	2	2	0	1	2	1	1	0	0	1	1	3	1	6	1	1	5	74	0	16
8	34	1	0		0	2	0	0	0	1	15699	1	2	2	2	2	2	0	80	1	0	0	1	2	1	0	3	1	1	1	0	0	0	2	3	1	3	1	1	3	74	0	44
8	34	1	0		0	2	0	0	0	1	15699	1	2	2	2	2	2	0	50	2	0	0	1	2	2	0	1	1	1	1	0	0	1	2	3	1	1	1	1		66	0	39
8	34	1	0		0	2	0	0	0	1	15699	1	2	2	2	2	2	0	50	2	0	0	1	2	2	0	1	1	2	1	0	0	1	1	3	1	5	1	1	2	68	0	37
8	34	1	0		0	2	0	0	0	1	15699	1	2	2	2	2	2	0	100	1	0	1	1	1	2	0	1	1	1	1	0	0	1	1	3	1	2	1	1	3	71	0	37
8	34	1	0		0	2	0	0	0	1	15699	1	2	2	2	2	2	0	50	1	0	1	1	2	2	0	1	1	1	1	0	0	0	1	3	1	9	1	1	2	62	0	36
8	34	1	0		0	2	0	0	0	1	15699	1	2	2	2	2	2	0	20	2	0	0	1	2	1	0	3	1	1	1	0	0	0	1	3	1	7	2	2	3	57	0	36
8	34	1	0		0	2	0	0	0	1	15699	1	2	2	2	2	1	0	25	2	0	0	1	1	2	0	1	1	1	1	0	0	0	1	3	1	4	2	2	3	68	0	36
8	34	1	0		0	2	0	0	0	1	15699	1	2	2	2	2	2	0	50	1	0	1	1	2	1	0	1	2	1	1	0	0	1	1	3	1	3	1	1	3	61	0	36
8	34	1	0		0	2	0	0	0	1	15699	1	2	2	2	2	1	0	37.5	2	0	0	1	1	1	1	1	1	1	0	1	1	1	2	3	1	5	1	1	4	66	0	51
8	34	1	0		0	2	0	0	0	1	15699	1	2	2	2	2	2	0	37.5	1	0	1	1	1	2	0	1	1	1	0	0	0	0	2	3	1	4	1	1		74	0	63
8	34	1	0		0	2	0	0	0	1	15699	1	2	2	2	2	2	0	60	2	0	1	1	2	1	1	1	1	1	0	0	1	0	2	3	1	11	1	1	3	77	0	62
8	34	1	0		0	2	0	0	0	1	15699	1	2	2	2	2	2	0	50	1	0	0	1	2	2	0	1	1	1	0	0	0	0	2	3	1	2	1	1	3	71	0	60
8	34	1	0		0	2	0	0	0	1	15699	1	2	2	2	2	2	1	37	2	0	0	1	2	1	0	1	1	1	0	0	0	1	2	3	1	8	1	1	3	52	0	57
8	34	1	0		0	2	0	0	0	1	15699	1	2	2	2	2	2	0	50	1	0	0	1	2	2	0	1	1	1	0	0	0	0	1	3	1	9	1	1	2	71	0	51
8	34	1	0		0	2	0	0	0	1	15699	1	2	2	2	2	2	0	25	1	0	0	1	1	2	0	1	1	1	1	0	0	0	2	3	1	5	1	1		71	0	45
8	34	1	0		0	2	0	0	0	1	15699	1	2	2	2	2	2	0	30	1	0	1	1	1	2	0	1	1	1	0	1	1	1	2	3	1	5	1	1	4	80	0	65
8	34	1	0		0	2	0	0	0	1	15699	1	2	2	2	2	1	1	31.2	1	0	0	1	1	2	0	1	1	1	0	0	0	0	2	3	1	2	1	1		47	0	79
8	34	1	0		0	2	0	0	0	1	15699	1	2	2	2	2	2	0	54	2	0	1	1	2	1	0	1	2	1	1	0	1	1	2	3	1	10	1	1		72	0	31
8	34	1	0		0	2	0	0	0	1	15699	1	2	2	2	2	2	0	25	1	0	0	1	1	2	0	1	1	1	0	0	0	0	2	3	1	5	1	1		70	0	53
8	34	1	0		0	2	0	0	0	1	15699	1	2	2	2	2	2	0	100	1	0	1	3	2	2	0	1	1	1	1	1	1	1	2	3	1	11	1	1		76	0	45
8	34	1	0		0	2	0	0	0	1	15699	1	2	2	2	2	2	0	80	1	0	1	4	2	1	0	1	1	2	1	0	1	1	2	3	1	10	1	1		64	0	45
8	34	1	0		0	2	0	0	0	1	15699	1	2	2	2	2	2	0	50	2	0	0	4	2	2	1	1	1	1	1	0	1	1	1	3	1	11	1	1	6	71	0	19
8	34	1	0		0	2	0	0	0	1	15699	1	2	2	2	2	2	0	16	1	0	1	3	1	1	0	1	1	1	1	0	0	1	2	3	1	7	1	1		76	0	47
8	34	1	0		0	2	0	0	0	1	15699	1	2	2	2	2	1	0	60	1	0	0	3	2	1	0	1	1	1	1	0	0	1	2	3	1	2	2	2		69	0	41
8	34	1	0		0	2	0	0	0	1	15699	1	2	2	2	2	2	0	40	1	0	1	4	1	2	0	1	1	1	1	0	0	1	2	3	1	11	1	1		74	0	39
8	34	1	0		0	2	0	0	0	1	15699	1	2	2	2	2	2	0	40	1	0	0	4	1	2	0	1	1	1	1	0	0	1	2	3	1	3	1	1		60	0	36
8	34	1	0		0	2	0	0	0	1	15699	1	2	2	2	2	2	0	60	1	0	1	4	2	1	0	1	1	1	0	0	1	1	2	3	1	6	1	1		60	0	74
8	34	1	0		0	2	0	0	0	1	15699	1	2	2	2	2	2	0	60	1	0	1	4	1	1	0	1	1	1	0	0	1	0	2	3	1	1	1	1		70	0	60
8	34	1	0		0	2	0	0	0	1	15699	1	2	2	2	2	2	0	25	1	1	1	4	1	1	0	1	2	1	0	1	1	0	2	3	1	8	1	1		66	1	52
8	34	1	0		0	2	0	0	0	1	15699	1	2	2	2	2	2	0	49	1	0	1	3	1	1	0	1	1	1	0	0	0	1	2	3	1	5	1	1		87	0	73
8	34	1	0		0	2	0	0	0	1	15699	1	2	2	2	2	2	0	78	1	0	1	4	2	2	0	3	1	1	0	0	1	1	2	3	1	2	2	2		65	0	60
8	34	1	0		0	2	0	0	0	1	15699	1	2	2	2	2	2	0	40	1	0	1	3	1	2	0	1	1	1	0	0	1	0	2	3	1	1	2	2		76	0	59
8	34	1	0		0	2	0	0	0	1	15699	1	2	2	2	2	2	0	86	2	0	0	4	1	1	0	1	1	1	1	0	0	1	1	3	1	7	1	1		63	0	47
8	34	1	0		0	2	0	0	0	1	15699	1	2	2	2	2	1	0	37.5	1	0	0	4	1	2		1	1	1	1	0	2	1	2	3	1	13	1	1		65	0	42
8	34	1	0		0	2	0	0	0	1	15699	1	2	2	2	2	2	0	120	1	0	1	4	1	1		1	2	1	1	0	2	0	2	3	1	11	1	1	4	80	0	42
8	34	1	0		0	2	0	0	0	1	15699	1	2	2	2	2	2	0	35	1	0	0	4	1	1	0	1	1	1	1	0	1	1	2	3	1	11	1	1		69	0	40
8	34	1	0		0	2	0	0	0	1	15699	1	2	2	2	2	2	0	30	1	0	1	4	1	1	0	1	1	1	1	0	0	0	2	3	1	5	1	1		87	0	32
8	34	1	0		0	2	0	0	0	1	15699	1	2	2	2	2	2	0	80	1	0	1	3	1	1		1	1	1	1	0	2	0	2	3	1	1	1	1		61	0	32
8	34	1	0		0	2	0	0	0	1	15699	1	2	2	2	2	2	0	80	1	0	0	3	2	1	0	1	2	1	1	0	1	0	2	3	1	6	1	1		68	0	29
8	34	1	0		0	2	0	0	0	1	15699	1	2	2	2	2	2	0	72	1	0	0	4	2	2	0	3	1	1	1	0	1	1	2	3	1	10	1	1		78	0	26
8	34	1	0		0	2	0	0	0	1	15699	1	2	2	2	2	2	0	125	1	0	1	3	1	1		1	1	1	1	0	2	1	2	3	1	10	1	1		86	0	21
8	34	1	0		0	2	0	0	0	1	15699	1	2	2	2	2	2	1	60	1	0	1	4	1	1		1	1	2	1	0	2	1	2	3	1	1	1	1		51	0	14
8	34	1	0		0	2	0	0	0	1	15699	1	2	2	2	2	2	0	39	1	0	0	4	2	1	0	1	2	1	1	0	1	1	2	3	1	7	1	1		62	0	10
8	34	1	0		0	2	0	0	0	1	15699	1	2	2	2	2	1	1	29	2	0	1	4	1	1	0	1	1	1	0	0	0	0	2	3	1	1	2	2		43	0	100
8	34	1	0		0	2	0	0	0	1	15699	1	2	2	2	2	2	0	86	2	0	0	4	2	2	0	1	1	1	0	0	0	1	2	3	1	2	1	1		59	0	79
8	34	1	0		0	2	0	0	0	1	15699	1	2	2	2	2	2	0	40	1	0	0	4	1	2	0	1	1	1	0	0	0	0	2	3	1	11	1	1		79	0	74
8	34	1	0		0	2	0	0	0	1	15699	1	2	2	2	2	2	0	80	1	0	0	3	2	1	0	1	1	1	0	0	0	0	2	3	1	9	1	1		75	0	71
8	34	1	0		0	2	0	0	0	1	15699	1	2	2	2	2	2	0	26	1	0	1	4	1	1		1	1	1	0	0	2	1	2	3	1	11	1	1		57	0	51
8	34	1	0		0	2	0	0	0	1	15699	1	2	2	2	2	2	0	40	1	0	1	3	2	2	0	1	1	1	0	0	0	0	2	3	1	6	1	1		73	0	51
8	35	1	0		0	2	0	2	1	1	13656	1	2	2	1	1	2	1	34	2	0	1	2	2	1		1	2	1	1	0	2	1	1	3	3	2	1	1		54	0	36
8	35	1	0		0	2	0	2	1	1	13656	1	2	2	1	1	2	0	52.5	1	0	1	2	2	2	0	1	1	1	1	1	1	1	2	3	3	4	2	2		78	0	46
8	35	1	0		0	2	0	2	1	1	13656	1	2	2	1	1	1	0	60	2	0	0	2	2	1	1	1	1	1	1	1	1	1	2	3	3	2	1	1		85	0	45
8	35	1	0		0	2	0	2	1	1	13656	1	2	2	1	1	2	0	67.5	1	0	1	2	2	2		1	1	1	1	1	2	1	2	3	3	5	1	1		86	0	41
8	35	1	0		0	2	0	2	1	1	13656	1	2	2	1	1	2	0	150	1	0	1	2	1	2		1	2	1	1	0	2	1	1	3	3	3	2	2		70	0	42
8	35	1	0		0	2	0	2	1	1	13656	1	2	2	1	1	2	0	195	1	0	1	2	1	2		1	1	1	1	0	2	1	2	3	3	3	2	2	5	80	0	40
8	35	1	0		0	2	0	2	1	1	13656	1	2	2	1	1	2	0	62.5	1	1	1	2	2	2		1	2	1	0	1	2	0	2	3	3	4	1	1		84	1	51
8	35	1	0		0	2	0	2	1	1	13656	1	2	2	1	1	2	0	40	1	0	1	1	2	2	0	1	1	1	1	1	1	1	2	3	3	2	2	2	5	66	0	29
8	35	1	0		0	2	0	2	1	1	13656	1	2	2	1	1	2	0	50	1	0	0	1	2	2		1	1	1	1	1	2	1	2	3	3	3	2	2	3	79	0	23
8	35	1	0		0	2	0	2	1	1	13656	1	2	2	1	1	2	0	37.5	1	1	1	1	2	2	1	1	1	1	1	0	1	0	2	3	3	4	2	2		68	1	47
8	35	1	0		0	2	0	2	1	1	13656	1	2	2	1	1	2	0	50	1	0	1	1	2	2	1	1	1	1	1	1	1	1	2	3	3	3	2	2		69	0	46
8	35	1	0		0	2	0	2	1	1	13656	1	2	2	1	1	2	0	50	1	0	1	1	2	2		1	1	1	1	1	2	0	2	3	3	4	2	2	4	70	0	45
8	35	1	0		0	2	0	2	1	1	13656	1	2	2	1	1	2	0	30	1	0	0	1	1	2	1	1	1	1	1	1	1	1	2	3	3	3	2	1		71	0	37
8	35	1	0		0	2	0	2	1	1	13656	1	2	2	1	1	2	0	12.5	1	0	1	1	2	1		1	1	1	1	0	2	1	1	3	3	4	2	2		80	0	35
8	35	1	0		0	2	0	2	1	1	13656	1	2	2	1	1	2	0	33.75	1	0	1	1	2	2		1	1	1	1	0	2	1	2	3	3	4	2	2		75	0	45
8	35	1	0		0	2	0	2	1	1	13656	1	2	2	1	1	2	0	37.5	1	1	1	1	2	2		1	1	1	0	1	2	1	2	3	3	3	1	1		84	1	69
8	35	1	0		0	2	0	2	1	1	13656	1	2	2	1	1	2	0	90	1	0	0	1	2	2		1	1	1	0	1	2	0	2	3	3	5	1	1		82	0	54
8	35	1	0		0	2	0	2	1	1	13656	1	2	2	1	1	2	0	100	1	0	1	2	2	2		1	1	1	1	1	2	1	1	3	3	4	2	2		84	0	40
8	35	1	0		0	2	0	2	1	1	13656	1	2	2	1	1	2	0	62.5	1	0	0	1	1	1		1	1	1	1	0	2	1	2	3	3	4	2	2		82	0	43
12	36	1	0		1	2	1	2	1	2	15447	1	2	2	1	2	2	0	120	1	1	0	2	1	1		1	1	1	1	0	2	1	1	3	3	10	2	2		64	1	18
12	36	1	0		1	2	1	2	1	2	15447	1	2	2	1	2	2	0	40	1	0	1	2	1	2		1	2	2	1	1	2	0	2	3	3	9	2	2		70	0	14
12	36	1	0		1	2	1	2	1	2	15447	1	2	2	1	2	2	0	88.5	1	0	0	2	1	1	1	1	2	1	1	1	1	0	1	3	3	3	2	2	6	77	0	39
12	36	1	0		1	2	1	2	1	2	15447	1	2	2	1	2	2	0	105	1	1	0	2	1	1		1	1	1	1	1	2	1	1	3	3	12	1	1	4	86	1	46
12	36	1	0		1	2	1	2	1	2	15447	1	2	2	1	2	2	0	25	2	0	1	2	1	1		1	2	2	1	1	2	0	1	3	3	9	1	1		66	0	32
12	36	1	0		1	2	1	2	1	2	15447	1	2	2	1	2	2	0	45	1	0	1	2	2	1		3	1	1	1	1	2	1	1	3	3	6	2	2	5	74	0	44
12	36	1	0		1	2	1	2	1	2	15447	1	2	2	1	2	2	0	75	1	1	1	2	1	1		1	2	1	1	1	2	1	2	3	3	5	2	2		70	1	38
12	36	1	0		1	2	1	2	1	2	15447	1	2	2	1	2	2	0	75	1	0	1	2	1	2	1	1	2	1	1	1	1	0	1	3	3	9	2	2	5	76	0	32
12	36	1	0		1	2	1	2	1	2	15447	1	2	2	1	2	1	0	70	1	1	0	2	1	1	1	1	2	1	1	0	1	0	2	3	3	4	2	2		64	1	25
12	36	1	0		1	2	1	2	1	2	15447	1	2	2	1	2	2	0	40	1	0	1	2	1	1	1	3	2	1	1	1	1	0	1	3	3	8	2	1	5	68	0	17
12	36	1	0		1	2	1	2	1	2	15447	1	2	2	1	2	1	0	126	1	0	0	2	1	1		1	1	2	1	1	2	0	1	3	3	5	2	2	4	61	0	49
12	36	1	0		1	2	1	2	1	2	15447	1	2	2	1	2	1	0	20	2	0	1	2	2	1		1	2	1	1	1	2	1	1	3	3	4	1	1		72	0	42
12	36	1	0		1	2	1	2	1	2	15447	1	2	2	1	2	2	0	15	1	0	0	2	2	1		1	2	1	1	1	2	1	1	3	3	7	2	2		65	0	36
12	36	1	0		1	2	1	2	1	2	15447	1	2	2	1	2	2	0	90	2	0	0	2	1	1	1	1	1	1	1	0	1	0	1	3	3	7	2	2	5	62	0	30
12	36	1	0		1	2	1	2	1	2	15447	1	2	2	1	2	2	0	137.5	1	0	1	2	1	1		1	1	1	0	1	2	0	1	3	3	2	1	1		76	0	73
12	36	1	0		1	2	1	2	1	2	15447	1	2	2	1	2	2	0	75	1	0	1	2	2	1	1	1	2	2	1	1	1	0	1	3	3	10	2	2	2	77	0	38
12	36	1	0		1	2	1	2	1	2	15447	1	2	2	1	2	2	0	144	1	0	1	2	1	1	1	1	2	1	1	1	1	1	1	3	3	10	2	2	4	79	0	37
12	36	1	0		1	2	1	2	1	2	15447	1	2	2	1	2	2	0	57	1	0	0	2	1	1		1	1	1	1	0	2	0	2	3	3	1	1	1		71	0	25
12	36	1	0		1	2	1	2	1	2	15447	1	2	2	1	2	1	0	50	1	0	0	2	1	1		1	1	1	1	0	2	0	2	3	3	8	1	1		71	0	48
12	36	1	0		1	2	1	2	1	2	15447	1	2	2	1	2	2	0	45	1	1	0	2	1	1	1	1	1	1	1	0	1	0	2	3	3	3	2	2		62	1	24
12	36	1	0		1	2	1	2	1	2	15447	1	2	2	1	2	2	0	40	2	0	1	2	1	1		1	2	1	1	0	2	0	1	3	3	8	2	2		67	0	41
12	36	1	0		1	2	1	2	1	2	15447	1	2	2	1	2	2	0	20	2	0	1	2	1	1	1	1	2	2	1	0	1	1	1	3	3	5	2	2		56	0	39
12	36	1	0		1	2	1	2	1	2	15447	1	2	2	1	2	2	0	50	1	0	1	2	1	1	1	1	2	1	1	1	1	1	2	3	3	10	1	1		86	0	36
12	36	1	0		1	2	1	2	1	2	15447	1	2	2	1	2	2	0	40	1	0	1	2	1	1		1	2	1	1	1	2	0	2	3	3	7	2	2		62	0	36
12	36	1	0		1	2	1	2	1	2	15447	1	2	2	1	2	2	0	27	2	1	0	2	1	1	1	1	2	1	1	0	1	1	1	3	3	8	1	1	7	69	1	15
12	36	1	0		1	2	1	2	1	2	15447	1	2	2	1	2	2	0	37	1	0	0	2	1	1		1	2	1	1	0	2	0	1	3	3	4	1	1		71	0	24
12	36	1	0		1	2	1	2	1	2	15447	1	2	2	1	2	1	0	42	1	0	0	2	1	1		1	2	1	1	0	2	0	1	3	3	9	1	1		69	0	37
12	36	1	0		1	2	1	2	1	2	15447	1	2	2	1	2	1	0	100	1	1	1	2	1	1	1	1	2	1	0	0	1	1	1	3	3	2	2	2		69	1	54
12	36	1	0		1	2	1	2	1	2	15447	1	2	2	1	2	2	0	70.5	1	0	1	2	2	2	1	1	2	1	0	0	1	1	1	3	3	5	2	2		80	0	62
12	36	1	0		1	2	1	2	1	2	15447	1	2	2	1	2	2	0	37.5	2	1	0	2	1	2		1	1	1	1	0	2	0	1	3	3	10	2	2	5	66	1	20
12	36	1	0		1	2	1	2	1	2	15447	1	2	2	1	2	1	0	17.5	1	0	1	2	2	1	0	1	1	1	1	0	0	0	1	3	3	3	2	2	3	71	0	35
12	36	1	0		1	2	1	2	1	2	15447	1	2	2	1	2	2	0	40	1	0	1	2	1	1		1	1	2	1	0	2	1	1	3	3	7	2	2	4	82	0	45
12	36	1	0		1	2	1	2	1	2	15447	1	2	2	1	2	2	0	60	1	0	0	1	1	1		1	2	1	1	1	2	0	2	3	3	8	2	2		66	0	26
12	36	1	0		1	2	1	2	1	2	15447	1	2	2	1	2	2	0	96	1	0	1	3	1	1		1	2	2	1	1	2	1	2	3	3	5	2	2		73	0	48
12	36	1	0		1	2	1	2	1	2	15447	1	2	2	1	2	2	0	75	1	0	0	4	2	1	0	1	1	1	1	1	1	1	1	3	3	8	1	1	2	73	0	47
12	36	1	0		1	2	1	2	1	2	15447	1	2	2	1	2	2	0	40	1	0	0	4	1	1		1	2	1	1	1	2	0	2	3	3	8	2	2		61	0	35
12	36	1	0		1	2	1	2	1	2	15447	1	2	2	1	2	1	0	135	1	0	0	4	1	1	1	1	2	1	1	1	1	1	1	3	3	9	2	2		63	0	33
12	36	1	0		1	2	1	2	1	2	15447	1	2	2	1	2	2	0	56.25	2	0	1	4	1	1		1	2	1	1	1	2	1	2	3	3	5	1	1		71	0	28
12	36	1	0		1	2	1	2	1	2	15447	1	2	2	1	2	2	0	108	2	0	0	4	1	1	1	1	1	1	1	1	1	0	1	3	3	10	2	2		60	0	21
12	36	1	0		1	2	1	2	1	2	15447	1	2	2	1	2	2	0	146.25	1	0	1	4	1	1	1	1	2	2	0	0	1	1	1	3	3	5	1	1		66	0	74
12	36	1	0		1	2	1	2	1	2	15447	1	2	2	1	2	2	0	64.5	1	0	0	4	1	1	0	1	1	1	0	1	0	1	2	3	3	2	2	2		75	0	56
12	36	1	0		1	2	1	2	1	2	15447	1	2	2	1	2	2	0	146.25	1	0	1	4	1	2		1	1	1	0	1	2	1	1	3	3	6	2	2		78	0	51
12	36	1	0		1	2	1	2	1	2	15447	1	2	2	1	2	2	0	170	2	0	0	4	1	1		1	1	1	0	1	2	1	1	3	3	8	2	2		75	0	50
12	36	1	0		1	2	1	2	1	2	15447	1	2	2	1	2	2	0	40	1	0	0	3	1	1		1	1	1	0	0	2	0	2	3	3	4	2	2		61	0	75
12	36	1	0		1	2	1	2	1	2	15447	1	2	2	1	2	2	0	13.75	2	0	1	4	1	1		1	1	1	1	1	2	1	1	3	3	2	2	2		70	0	45
12	36	1	0		1	2	1	2	1	2	15447	1	2	2	1	2	2	0	40.5	2	0	0	4	1	1	1	1	2	1	1	1	1	1	1	3	3	8	2	2	5	59	0	27
12	36	1	0		1	2	1	2	1	2	15447	1	2	2	1	2	1	0	120	1	0	0	4	1	1		1	1	2	1	0	2	1	1	3	3	8	1	1		75	0	37
12	36	1	0		1	2	1	2	1	2	15447	1	2	2	1	2	1	0	20	1	0	0	4	1	2	0	1	1	1	1	0	0	1	1	3	3	3	2	2		71	0	32
12	36	1	0		1	2	1	2	1	2	15447	1	2	2	1	2	2	1	30	2	0	0	4	1	1	1	1	2	2	1	0	1	1	1	3	3	4	1	1	3	54	0	21
12	36	1	0		1	2	1	2	1	2	15447	1	2	2	1	2	2	0	100	1	0	1	4	2	1		1	1	1	0	1	2	1	2	3	3	7	2	2		83	0	72
12	36	1	0		1	2	1	2	1	2	15447	1	2	2	1	2	2	0	40	2	0	1	4	1	1		1	1	1	0	0	2	0	2	3	3	4	2	2		63	0	65
12	36	1	0		1	2	1	2	1	2	15447	1	2	2	1	2	1	0	120	2	0	0	4	1	1		1	2	1	0	0	2	1	1	3	3	10	1	1		71	0	56
6	37	1	0		0	2	0	2	1	2	12004	1	1	2	1	1	2	0	40	1	0	1	2	1	1		1	2	1	0	1	2	0	2	3	1	16	1	2		83	0	69
6	37	1	0		0	2	0	2	1	2	12004	1	1	2	1	1	2	0	50	1	0	0	2	1	1		1	1	1	0	0	2	1	2	3	1	13	1	1		87	0	77
6	37	1	0		0	2	0	2	1	2	12004	1	1	2	1	1	2	0	45	2	0	0	2	1	1		1	2	1	1	0	2	1	2	3	1	9	1	2		72	0	39
6	37	1	0		0	2	0	2	1	2	12004	1	1	2	1	1	2	0	80	1	0	0	2	1	1		1	2	2	1	0	2	1	2	3	1	7	1	2		71	0	25
6	37	1	0		0	2	0	2	1	2	12004	1	1	2	1	1	2	0	45	1	0	1	2	2	1		1	1	1	1	0	2	1	2	3	1	9	1	1		79	0	49
6	37	1	0		0	2	0	2	1	2	12004	1	1	2	1	1	2	0	50	1	0	1	2	1	1		1	2	1	0	0	2	0	2	3	1	7	2	2		78	0	118
6	37	1	0		0	2	0	2	1	2	12004	1	1	2	1	1	2	0	60	1	0	1	2	2	1		1	1	1	0	0	2	0	2	3	1	1	1	2		76	0	80
6	37	1	0		0	2	0	2	1	2	12004	1	1	2	1	1	1	0	20	1	0	1	2	1	1		1	1	1	0	0	2	0	2	3	1	1	1	1		59	0	75
6	37	1	0		0	2	0	2	1	2	12004	1	1	2	1	1	2	0	30	1	0	0	1	1	1		1	1	1	0	0	2	0	2	3	1	3	1	1		84	0	69
6	37	1	0		0	2	0	2	1	2	12004	1	1	2	1	1	2	1	40	1	0	1	1	1	1	0	1	1	1	0	0	0	1	2	3	1	8	1	2		55	0	62
6	37	1	0		0	2	0	2	1	2	12004	1	1	2	1	1	2	0	105	1	0	1	2	2	1		1	1	1	1	0	2	1	2	3	1	11	1	2		74	0	32
6	37	1	0		0	2	0	2	1	2	12004	1	1	2	1	1	2	0	20	1	0	1	2	1	1		1	2	1	0	0	2		2	3	1	12	1	2		79	0	55
6	37	1	0		0	2	0	2	1	2	12004	1	1	2	1	1	2	0	80	1	0	0	2	2	2		1	2	2	0	0	2	1	2	3	1	2	1	2		62	0	52
6	37	1	0		0	2	0	2	1	2	12004	1	1	2	1	1	2	1	60	2	0	0	1	2	1		1	1	1	0	0	2	0	2	3	1	1	1	1		55	0	83
6	37	1	0		0	2	0	2	1	2	12004	1	1	2	1	1	2	0	50	1	0	1	1	1	1		1	1	1	1	0	2	1	2	3	1	1	1	2		82	0	44
6	37	1	0		0	2	0	2	1	2	12004	1	1	2	1	1	2	0	15	1	0	1	1	1	2		1	1	1	0	0	2	0	2	3	1	1	1	1		69	0	85
6	37	1	0		0	2	0	2	1	2	12004	1	1	2	1	1	2	0	114	2	0	0	1	1	1		1	1	1	0	0	2	1	2	3	1	9	1	1		56	0	70
6	37	1	0		0	2	0	2	1	2	12004	1	1	2	1	1	2	0	12	1	0	1	4	1	1		1	2	1	1	0	2	1	2	3	1	3	1	1		87	0	49
6	37	1	0		0	2	0	2	1	2	12004	1	1	2	1	1	2	0	45	1	0	1	3	1	1		1	1	1	1	0	2	1	2	3	1	11	1	2		62	0	43
6	37	1	0		0	2	0	2	1	2	12004	1	1	2	1	1	2	0	50	1	0	1	4	1	1		1	2	1	1	0	2	1	2	3	1	12	1	2		81	0	38
6	37	1	0		0	2	0	2	1	2	12004	1	1	2	1	1	2	0	90	2	0	1	3	1	1		1	1	1	1	1	2	0	2	3	1	13	1	2		75	0	36
6	37	1	0		0	2	0	2	1	2	12004	1	1	2	1	1	2	0	105	1	0	1	4	1	1		1	1	1	1	0	2	1	2	3	1	10	1	2		74	0	32
6	37	1	0		0	2	0	2	1	2	12004	1	1	2	1	1	2	0	45	1	0	1	4	2	2		1	2	1	1	0	2	1	2	3	1	20	1	1		83	0	48
6	37	1	0		0	2	0	2	1	2	12004	1	1	2	1	1	2	0	30	1	0	0	4	1	1		1	1	1	1	0	2	0	2	3	1	3	1	1		73	0	45
6	37	1	0		0	2	0	2	1	2	12004	1	1	2	1	1	2	0	52.5	1	0	1	3	2	1		1	1	1	1	0	2	0	2	3	1	6	1	2		69	0	41
6	37	1	0		0	2	0	2	1	2	12004	1	1	2	1	1	2	0	90	1	0	1	4	2	1		1	1	1	0	1	2	1	2	3	1	11	1	1		82	0	74
6	37	1	0		0	2	0	2	1	2	12004	1	1	2	1	1	2	0	11.5	1	0	1	3	1	2		1	1	1	0	0	2	1	2	3	1	16	1	1		89	0	60
6	37	1	0		0	2	0	2	1	2	12004	1	1	2	1	1	2	0	90	1	0	1	4	1	1		1	1	1	0	1	2	1	2	3	1	5	1	1		73	0	57
6	37	1	0		0	2	0	2	1	2	12004	1	1	2	1	1	2	0	25	1	0	1	4	2	1		3	2	1	0	0	2	1	2	3	1	15	1	2		84	0	54
6	37	1	0		0	2	0	2	1	2	12004	1	1	2	1	1	2	0	45	1	0	1	4	2	1		3	1	1	0	0	2	1	2	3	1	11	1	1		84	0	54
6	37	1	0		0	2	0	2	1	2	12004	1	1	2	1	1	2	0	27.5	1	0	0	4	1	1	0	1	1	1	0	0	0	0	2	3	1	8	1	1		85	0	53
6	37	1	0		0	2	0	2	1	2	12004	1	1	2	1	1	2	0	25	1	0	0	3	2	1	0	1	1	1	0	0	1	1	2	3	1	8	1	2		78	0	52
6	37	1	0		0	2	0	2	1	2	12004	1	1	2	1	1	2	0	40	2	0	1	4	1	1		1	1	1	0	1	2	1	2	3	1	2	1	2		75	0	51
6	37	1	0		0	2	0	2	1	2	12004	1	1	2	1	1	2	0	100	1	0	0	4	1	1		1	1	1	0	0	2	0	2	3	1	1	1	2		67	0	99
6	37	1	0		0	2	0	2	1	2	12004	1	1	2	1	1	1	0	20	1	0	0	3	1	1		1	1	1	0	0	2	0	2	3	1	1	1	2		73	0	88
6	37	1	0		0	2	0	2	1	2	12004	1	1	2	1	1	1	0	10.5	1	0	0	4	1	2		1	1	1	0	0	2	0	2	3	1	1	1	1		61	0	83
6	37	1	0		0	2	0	2	1	2	12004	1	1	2	1	1	2	0	80	1	0	1	4	1	1		1	1	1	0	0	2	0	2	3	1	6	1	1		68	0	79
6	37	1	0		0	2	0	2	1	2	12004	1	1	2	1	1	2	1	18.75	2	0	1	4	1	2		1	1	1	0	0	2	0	2	3	1	3	1	2		48	0	79
6	37	1	0		0	2	0	2	1	2	12004	1	1	2	1	1	2	0	40	1	0	1	3	1	1		1	1	1	0	0	2	0	2	3	1	1	1	1		71	0	78
6	37	1	0		0	2	0	2	1	2	12004	1	1	2	1	1	2	0	60	1	0	1	4	1	1		1	1	1	0	0	2	0	2	3	1	5	1	2		71	0	77
6	37	1	0		0	2	0	2	1	2	12004	1	1	2	1	1	2	0	105	1	0	1	4	1	1		1	2	1	0	0	2	1	2	3	1	7	2	2		70	0	64
6	37	1	0		0	2	0	2	1	2	12004	1	1	2	1	1	2	0	46.5	1	0	1	3	2	1		1	1	1	0	0	2	1	2	3	1	10	1	1		84	0	63
6	37	1	0		0	2	0	2	1	2	12004	1	1	2	1	1	2	0	42	2	0	0	4	1	2	0	1	1	1	0	0	0	1	2	3	1	7	1	1		60	0	59
6	37	1	0		0	2	0	2	1	2	12004	1	1	2	1	1	2	0	60	1	0	0	4	2	1		1	1	1	1	0	2	1	2	3	1	5	1	1		62	0	46
6	37	1	0		0	2	0	2	1	2	12004	1	1	2	1	1	2	0	75	1	0	1	3	1	1		1	2	1	0	1	2	1	2	3	1	3	1	1		85	0	88
6	37	1	0		0	2	0	2	1	2	12004	1	1	2	1	1	2	0	60	1	0	1	4	1	1		1	1	1	0	1	2	0	2	3	1	10	1	1		84	0	53
6	37	1	0		0	2	0	2	1	2	12004	1	1	2	1	1	2	0	40	1	0	0	3	2	2		1	1	1	0	0	2	0	2	3	1	1	1	2		64	0	92
6	37	1	0		0	2	0	2	1	2	12004	1	1	2	1	1	1	0	18	2	1	1	3	1	2		1	2	1	0	0	2	1	2	3	1	1	1	1		85	1	81
6	37	1	0		0	2	0	2	1	2	12004	1	1	2	1	1	2	1	42	2	0	0	4	2	1		1	1	1	0	0	2	1	2	3	1	3	1	2		48	0	79
6	37	1	0		0	2	0	2	1	2	12004	1	1	2	1	1	2	0	90	2	0	0	3	1	1		1	1	1	0	0	2	1	2	3	1	2	1	1		65	0	77
6	37	1	0		0	2	0	2	1	2	12004	1	1	2	1	1	2	0	50	2	0	0	4	1	2		1	1	1	0	0	2	0	2	3	1	1	1	2		65	0	71
11	38	1	0		1	2	1	2	1	2	17691	1	2	2	2	2	2	0	33	1	0	1	2	1	1		1	1	1	1	0	2	1	2	1	3	1	2	2	7	56	0	23
11	38	1	0		1	2	1	2	1	2	17691	1	2	2	2	2	2	0	20	1	0	1	2	2	2	0	1	1	1	1	0	1	0	2	1	3	5	1	1		63	0	46
11	38	1	0		1	2	1	2	1	2	17691	1	2	2	2	2	2	0	40	1	0	0	2	1	1		1	1	1	0	1	2	1	2	1	3	2	1	1		69	0	62
11	38	1	0		1	2	1	2	1	2	17691	1	2	2	2	2	2	0	75	1	0	1	2	1	2	0	1	1	1	1	0	0	0	2	1	3	1	1	1		80	0	35
11	38	1	0		1	2	1	2	1	2	17691	1	2	2	2	2	2	0	50	1	0	0	2	1	1		1	1	1	1	0	2	0	2	1	3	3	2	2		61	0	31
11	38	1	0		1	2	1	2	1	2	17691	1	2	2	2	2	1	0	20	1	0	0	2	1	1		1	1	1	1	0	2	1	2	1	3	2	2	2		57	0	31
11	38	1	0		1	2	1	2	1	2	17691	1	2	2	2	2	2	0	45	1	0	1	2	1	1	1	1	1	1	0	0	1	0	2	1	3	1	1	1		63	0	75
11	38	1	0		1	2	1	2	1	2	17691	1	2	2	2	2	2	0	30	1	0	0	1	1	2	0	1	1	1	0	0	0		2	1	3	1	1	1		62	0	92
11	38	1	0		1	2	1	2	1	2	17691	1	2	2	2	2	2	0	150	1	0	0	2	1	1		1	2	1	0	0	2	1	2	1	3	3	2	2		65	0	53
11	38	1	0		1	2	1	2	1	2	17691	1	2	2	2	2	2	0	30	1	0	0	2	1	1		1	1	1	0	0	2	0	2	1	3	4	1	1		72	0	54
11	38	1	0		1	2	1	2	1	2	17691	1	2	2	2	2	2	0	40	1	0	0	2	1	1		1	1	1	0	0	2	0	2	1	3	1	1	1		73	0	73
11	38	1	0		1	2	1	2	1	2	17691	1	2	2	2	2	2	0	50	1	0	0	4	1	1		1	1	1	1	1	2	1	2	1	3	3	1	1		77	0	49
11	38	1	0		1	2	1	2	1	2	17691	1	2	2	2	2	2	0	20	1	0	1	4	1	2	0	1	2	1	1	1	0	0	2	1	3	2	1	1		86	0	34
11	38	1	0		1	2	1	2	1	2	17691	1	2	2	2	2	2	0	45	1	0	0	4	1	1		1	2	1	1	1	2	1	2	1	3	2	1	1		78	0	34
11	38	1	0		1	2	1	2	1	2	17691	1	2	2	2	2	2	0	50	1	0	1	4	1	1		1	2	2	1	1	2	1	2	1	3	1	1	1		73	0	24
11	38	1	0		1	2	1	2	1	2	17691	1	2	2	2	2	2	0	50	1	0	0	4	1	2		1	1	1	1	0	2	0	2	1	3	4	1	1		82	0	48
11	38	1	0		1	2	1	2	1	2	17691	1	2	2	2	2	2	0	40	1	0	0	4	1	1		1	1	1	1	0	2	1	2	1	3	1	2	2		63	0	48
11	38	1	0		1	2	1	2	1	2	17691	1	2	2	2	2	2	0	30	1	0	0	3	1	1		1	2	1	1	0	2	1	2	1	3	7	1	1		84	0	45
11	38	1	0		1	2	1	2	1	2	17691	1	2	2	2	2	2	0	50	1	0	0	4	2	1		3	1	1	1	0	2	1	2	1	3	5	1	1		81	0	43
11	38	1	0		1	2	1	2	1	2	17691	1	2	2	2	2	2	0	60	1	0	0	3	2	1		1	1	1	1	0	2	1	2	1	3	5	2	2		71	0	34
11	38	1	0		1	2	1	2	1	2	17691	1	2	2	2	2	2	0	40	1	0	1	4	2	1		1	2	1	1	0	2	1	2	1	3	3	1	1		64	0	27
11	38	1	0		1	2	1	2	1	2	17691	1	2	2	2	2	2	1	40	1	0	0	3	1	1	0	1	2	1	1	0	1	1	2	1	3	14	2	2		55	0	21
11	38	1	0		1	2	1	2	1	2	17691	1	2	2	2	2	1	0	20	1	0	1	3	1	2		1	1	1	0	1	2	1	2	1	3	2	1	1		70	0	92
11	38	1	0		1	2	1	2	1	2	17691	1	2	2	2	2	2	0	40	1	0	0	3	1	1	0	1	1	1	0	0	0	0	2	1	3	2	1	1	1	67	0	85
11	38	1	0		1	2	1	2	1	2	17691	1	2	2	2	2	2	0	50	1	0	1	4	1	2	0	1	1	1	0	0	0	1	2	1	3	3	2	1		83	0	60
11	38	1	0		1	2	1	2	1	2	17691	1	2	2	2	2	1	0	40	1	0	1	4	1	1		1	2	2	0	0	2	1	1	1	3	5	1	1		73	0	55
11	38	1	0		1	2	1	2	1	2	17691	1	2	2	2	2	2	0	25	1	0	0	4	1	2	0	1	1	1	0	0	0	1	2	1	3	14	1	1		76	0	54
11	38	1	0		1	2	1	2	1	2	17691	1	2	2	2	2	2	0	90	1	0	0	3	1	1		1	1	1	1	0	2	1	2	1	3	3	2	2		71	0	45
11	38	1	0		1	2	1	2	1	2	17691	1	2	2	2	2	2	0	35	1	0	0	3	1	1		1	1	1	1	0	2	1	2	1	3	2	1	1		84	0	40
[truncated: 2,409 more rows]
